# Supplementary material for: CoolMPS: evaluation of antibody labeling based massively parallel non-coding RNA sequencing
Source: Nucleic Acids Res. 2020 Dec 8;49(2):e10. doi: 10.1093/nar/gkaa1122 (PMC7826284; doi:10.1093/nar/gkaa1122)
Supplement: gkaa1122_Supplemental_Files [file gkaa1122_supplemental_files.zip]

Archive with 7 entries (7 files):
- Supplemental Figures-.pptx
- Supplemental Legends.docx
- supp_table1.xlsx
- supp_table2.xlsx
- supp_table3.xlsx
- supp_table4.xlsx
- supp_table5.xlsx
