# Supplementary material for: CoolMPS: evaluation of antibody labeling based massively parallel non-coding RNA sequencing
Source: Nucleic Acids Res. 2020 Dec 8;49(2):e10. doi: 10.1093/nar/gkaa1122 (PMC7826284; doi:10.1093/nar/gkaa1122)
Supplement: gkaa1122_Supplemental_Files [file gkaa1122_supplemental_files.zip › supp_table1.xlsx]

## Sheet: supp_table1
Supplemental Table 1: Sample and patient characteristics.
accession	sample_name	library_ID	age	sex	group
SRR12224334	S1	BGISeq_S1	82	male	Control
SRR12224561	S1	CoolMPS_S1	82	male	Control
SRR12224534	S1	Illu_S1	82	male	Control
SRR12224329	S10	BGISeq_S10	63	male	Control
SRR12224556	S10	CoolMPS_S10	63	male	Control
SRR12224528	S10	Illu_S10	63	male	Control
SRR12224505	S100	BGISeq_S100	25	female	Control
SRR12224237	S100	CoolMPS_S100	25	female	Control
SRR12224369	S101	BGISeq_S101	64	female	Control
SRR12224595	S101	CoolMPS_S101	64	female	Control
SRR12224392	S102	BGISeq_S102	34	male	Control
SRR12224295	S102	CoolMPS_S102	34	male	Control
SRR12224501	S103	BGISeq_S103	72	male	Control
SRR12224233	S103	CoolMPS_S103	72	male	Control
SRR12224491	S104	BGISeq_S104	64	female	Control
SRR12224223	S104	CoolMPS_S104	64	female	Control
SRR12224393	S105	BGISeq_S105	63	male	Control
SRR12224619	S105	CoolMPS_S105	63	male	Control
SRR12224370	S106	BGISeq_S106	48	male	Control
SRR12224293	S106	CoolMPS_S106	48	male	Control
SRR12224452	S107	BGISeq_S107	80.1556	male	Dementia
SRR12224186	S107	CoolMPS_S107	80.1556	male	Dementia
SRR12224389	S108	BGISeq_S108	57	male	Control
SRR12224615	S108	CoolMPS_S108	57	male	Control
SRR12224487	S109	BGISeq_S109	74.0306	male	Control
SRR12224219	S109	CoolMPS_S109	74.0306	male	Control
SRR12224337	S11	BGISeq_S11	63	male	Control
SRR12224564	S11	CoolMPS_S11	63	male	Control
SRR12224537	S11	Illu_S11	63	male	Control
SRR12224354	S110	BGISeq_S110	62	female	Control
SRR12224581	S110	CoolMPS_S110	62	female	Control
SRR12224466	S111	BGISeq_S111	78.95	male	Control
SRR12224200	S111	CoolMPS_S111	78.95	male	Control
SRR12224500	S112	BGISeq_S112	61	male	Control
SRR12224232	S112	CoolMPS_S112	61	male	Control
SRR12224473	S113	BGISeq_S113	78.1583	male	Control
SRR12224205	S113	CoolMPS_S113	78.1583	male	Control
SRR12224388	S114	BGISeq_S114	58	male	missing
SRR12224614	S114	CoolMPS_S114	58	male	missing
SRR12224404	S115	BGISeq_S115	63	male	Control
SRR12224631	S115	CoolMPS_S115	63	male	Control
SRR12224524	S116	BGISeq_S116	82	male	Control
SRR12224257	S116	CoolMPS_S116	82	male	Control
SRR12224203	S117	BGISeq_S117	46	male	Control
SRR12224276	S117	CoolMPS_S117	46	male	Control
SRR12224509	S118	BGISeq_S118	38	male	Control
SRR12224241	S118	CoolMPS_S118	38	male	Control
SRR12224460	S119	BGISeq_S119	59.125	male	Control
SRR12224194	S119	CoolMPS_S119	59.125	male	Control
SRR12224340	S12	BGISeq_S12	76	female	Control
SRR12224567	S12	CoolMPS_S12	76	female	Control
SRR12224540	S12	Illu_S12	76	female	Control
SRR12224514	S120	BGISeq_S120	63	female	Control
SRR12224246	S120	CoolMPS_S120	63	female	Control
SRR12224541	S121	BGISeq_S121	missing	missing	missing
SRR12224261	S121	CoolMPS_S121	missing	missing	missing
SRR12224401	S122	BGISeq_S122	66	male	missing
SRR12224627	S122	CoolMPS_S122	66	male	missing
SRR12224372	S123	BGISeq_S123	58	female	Control
SRR12224598	S123	CoolMPS_S123	58	female	Control
SRR12224504	S124	BGISeq_S124	58	female	Control
SRR12224306	S124	CoolMPS_S124	58	female	Control
SRR12224414	S125	BGISeq_S125	41	male	Control
SRR12224297	S125	CoolMPS_S125	41	male	Control
SRR12224225	S126	BGISeq_S126	33	male	Control
SRR12224278	S126	CoolMPS_S126	33	male	Control
SRR12224270	S127	BGISeq_S127	56	male	Control
SRR12224283	S127	CoolMPS_S127	56	male	Control
SRR12224399	S128	BGISeq_S128	62	male	Control
SRR12224625	S128	CoolMPS_S128	62	male	Control
SRR12224519	S129	BGISeq_S129	79	female	Control
SRR12224252	S129	CoolMPS_S129	79	female	Control
SRR12224429	S13	BGISeq_S13	missing	missing	missing
SRR12224656	S13	CoolMPS_S13	missing	missing	missing
SRR12224324	S130	BGISeq_S130	79.6	male	Control
SRR12224551	S130	CoolMPS_S130	79.6	male	Control
SRR12224359	S131	BGISeq_S131	69	female	missing
SRR12224311	S131	CoolMPS_S131	69	female	missing
SRR12224499	S132	BGISeq_S132	62	female	Control
SRR12224231	S132	CoolMPS_S132	62	female	Control
SRR12224376	S133	BGISeq_S133	60	male	Control
SRR12224602	S133	CoolMPS_S133	60	male	Control
SRR12224380	S134	BGISeq_S134	73	female	Control
SRR12224606	S134	CoolMPS_S134	73	female	Control
SRR12224492	S135	BGISeq_S135	62	female	Control
SRR12224224	S135	CoolMPS_S135	62	female	Control
SRR12224479	S136	BGISeq_S136	74.125	male	Control
SRR12224211	S136	CoolMPS_S136	74.125	male	Control
SRR12224248	S137	BGISeq_S137	72	female	Control
SRR12224310	S137	CoolMPS_S137	72	female	Control
SRR12224410	S138	BGISeq_S138	83.5	female	Control
SRR12224637	S138	CoolMPS_S138	83.5	female	Control
SRR12224436	S139	BGISeq_S139	60	male	Control
SRR12224299	S139	CoolMPS_S139	60	male	Control
SRR12224375	S14	BGISeq_S14	67	male	Control
SRR12224601	S14	CoolMPS_S14	67	male	Control
SRR12224320	S140	BGISeq_S140	78.3	male	Dementia
SRR12224547	S140	CoolMPS_S140	78.3	male	Dementia
SRR12224408	S141	BGISeq_S141	83.4	female	Dementia
SRR12224635	S141	CoolMPS_S141	83.4	female	Dementia
SRR12224413	S142	BGISeq_S142	75.9	male	Dementia
SRR12224640	S142	CoolMPS_S142	75.9	male	Dementia
SRR12224373	S143	BGISeq_S143	68	female	Control
SRR12224599	S143	CoolMPS_S143	68	female	Control
SRR12224321	S144	BGISeq_S144	85.6	male	Control
SRR12224548	S144	CoolMPS_S144	85.6	male	Control
SRR12224303	S145	BGISeq_S145	61	male	Control
SRR12224286	S145	CoolMPS_S145	61	male	Control
SRR12224450	S146	BGISeq_S146	59.1667	male	Control
SRR12224184	S146	CoolMPS_S146	59.1667	male	Control
SRR12224498	S147	BGISeq_S147	68	female	Control
SRR12224230	S147	CoolMPS_S147	68	female	Control
SRR12224459	S148	BGISeq_S148	65.1056	male	Control
SRR12224193	S148	CoolMPS_S148	65.1056	male	Control
SRR12224326	S149	BGISeq_S149	89.1	female	Control
SRR12224553	S149	CoolMPS_S149	89.1	female	Control
SRR12224412	S15	BGISeq_S15	68.7	male	Control
SRR12224639	S15	CoolMPS_S15	68.7	male	Control
SRR12224367	S150	BGISeq_S150	74	male	Dementia
SRR12224593	S150	CoolMPS_S150	74	male	Dementia
SRR12224512	S151	BGISeq_S151	36	male	Control
SRR12224244	S151	CoolMPS_S151	36	male	Control
SRR12224415	S152	BGISeq_S152	82.1	female	Control
SRR12224642	S152	CoolMPS_S152	82.1	female	Control
SRR12224382	S153	BGISeq_S153	77	male	Control
SRR12224608	S153	CoolMPS_S153	77	male	Control
SRR12224490	S154	BGISeq_S154	77	female	Control
SRR12224222	S154	CoolMPS_S154	77	female	Control
SRR12224396	S155	BGISeq_S155	70	male	Control
SRR12224622	S155	CoolMPS_S155	70	male	Control
SRR12224352	S156	BGISeq_S156	62	female	Control
SRR12224579	S156	CoolMPS_S156	62	female	Control
SRR12224397	S157	BGISeq_S157	75	female	Control
SRR12224623	S157	CoolMPS_S157	75	female	Control
SRR12224406	S158	BGISeq_S158	63	male	Control
SRR12224633	S158	CoolMPS_S158	63	male	Control
SRR12224425	S159	BGISeq_S159	53	female	Control
SRR12224298	S159	CoolMPS_S159	53	female	Control
SRR12224428	S16	BGISeq_S16	88.4	female	Dementia
SRR12224655	S16	CoolMPS_S16	88.4	female	Dementia
SRR12224259	S160	BGISeq_S160	44	male	Control
SRR12224282	S160	CoolMPS_S160	44	male	Control
SRR12224513	S161	BGISeq_S161	22	female	Control
SRR12224245	S161	CoolMPS_S161	22	female	Control
SRR12224387	S162	BGISeq_S162	68	female	Control
SRR12224613	S162	CoolMPS_S162	68	female	Control
SRR12224347	S163	BGISeq_S163	27	male	Control
SRR12224290	S163	CoolMPS_S163	27	male	Control
SRR12224493	S164	BGISeq_S164	63	female	Control
SRR12224305	S164	CoolMPS_S164	63	female	Control
SRR12224368	S165	BGISeq_S165	74	female	Control
SRR12224594	S165	CoolMPS_S165	74	female	Control
SRR12224630	S166	BGISeq_S166	71	male	Control
SRR12224309	S166	CoolMPS_S166	71	male	Control
SRR12224515	S167	BGISeq_S167	59	female	missing
SRR12224307	S167	CoolMPS_S167	59	female	missing
SRR12224529	S168	BGISeq_S168	missing	missing	missing
SRR12224260	S168	CoolMPS_S168	missing	missing	missing
SRR12224446	S169	BGISeq_S169	76.025	female	Control
SRR12224180	S169	CoolMPS_S169	76.025	female	Control
SRR12224383	S17	BGISeq_S17	63	male	Control
SRR12224609	S17	CoolMPS_S17	63	male	Control
SRR12224364	S170	BGISeq_S170	58	female	Control
SRR12224590	S170	CoolMPS_S170	58	female	Control
SRR12224351	S171	BGISeq_S171	68	female	Control
SRR12224578	S171	CoolMPS_S171	68	female	Control
SRR12224357	S172	BGISeq_S172	61	female	Control
SRR12224584	S172	CoolMPS_S172	61	female	Control
SRR12224520	S173	BGISeq_S173	63	male	Control
SRR12224253	S173	CoolMPS_S173	63	male	Control
SRR12224405	S174	BGISeq_S174	66	female	Control
SRR12224632	S174	CoolMPS_S174	66	female	Control
SRR12224350	S175	BGISeq_S175	69	female	Control
SRR12224577	S175	CoolMPS_S175	69	female	Control
SRR12224457	S176	BGISeq_S176	79.9222	female	Dementia
SRR12224191	S176	CoolMPS_S176	79.9222	female	Dementia
SRR12224474	S177	BGISeq_S177	70.1306	female	Control
SRR12224206	S177	CoolMPS_S177	70.1306	female	Control
SRR12224495	S178	BGISeq_S178	71	male	Control
SRR12224227	S178	CoolMPS_S178	71	male	Control
SRR12224322	S179	BGISeq_S179	79.5	male	Dementia
SRR12224549	S179	CoolMPS_S179	79.5	male	Dementia
SRR12224435	S18	BGISeq_S18	67	female	Control
SRR12224662	S18	CoolMPS_S18	67	female	Control
SRR12224488	S180	BGISeq_S180	missing	female	Control
SRR12224220	S180	CoolMPS_S180	missing	female	Control
SRR12224214	S181	BGISeq_S181	48	male	Control
SRR12224277	S181	CoolMPS_S181	48	male	Control
SRR12224314	S182	BGISeq_S182	54	female	Control
SRR12224287	S182	CoolMPS_S182	54	female	Control
SRR12224461	S183	BGISeq_S183	71.1306	male	Control
SRR12224195	S183	CoolMPS_S183	71.1306	male	Control
SRR12224424	S184	BGISeq_S184	83.8	female	Dementia
SRR12224651	S184	CoolMPS_S184	83.8	female	Dementia
SRR12224420	S185	BGISeq_S185	87.9	female	Dementia
SRR12224647	S185	CoolMPS_S185	87.9	female	Dementia
SRR12224422	S186	BGISeq_S186	75.9	male	Control
SRR12224649	S186	CoolMPS_S186	75.9	male	Control
SRR12224477	S187	BGISeq_S187	60.1472	female	Control
SRR12224209	S187	CoolMPS_S187	60.1472	female	Control
SRR12224442	S188	BGISeq_S188	82	female	missing
SRR12224176	S188	CoolMPS_S188	82	female	missing
SRR12224360	S189	BGISeq_S189	61	male	Control
SRR12224586	S189	CoolMPS_S189	61	male	Control
SRR12224463	S19	BGISeq_S19	74.0306	male	Control
SRR12224197	S19	CoolMPS_S19	74.0306	male	Control
SRR12224416	S190	BGISeq_S190	83.9	male	Dementia
SRR12224643	S190	CoolMPS_S190	83.9	male	Dementia
SRR12224455	S191	BGISeq_S191	69.925	male	Control
SRR12224189	S191	CoolMPS_S191	69.925	male	Control
SRR12224448	S192	BGISeq_S192	83.1083	female	Control
SRR12224182	S192	CoolMPS_S192	83.1083	female	Control
SRR12224394	S193	BGISeq_S193	61	female	Control
SRR12224620	S193	CoolMPS_S193	61	female	Control
SRR12224403	S194	BGISeq_S194	50	female	Control
SRR12224296	S194	CoolMPS_S194	50	female	Control
SRR12224502	S195	BGISeq_S195	31	male	Control
SRR12224234	S195	CoolMPS_S195	31	male	Control
SRR12224433	S196	BGISeq_S196	72.2	female	Control
SRR12224660	S196	CoolMPS_S196	72.2	female	Control
SRR12224475	S197	BGISeq_S197	78.0056	male	Dementia
SRR12224207	S197	CoolMPS_S197	78.0056	male	Dementia
SRR12224483	S198	BGISeq_S198	63.1389	male	Control
SRR12224215	S198	CoolMPS_S198	63.1389	male	Control
SRR12224192	S199	BGISeq_S199	52	female	Control
SRR12224275	S199	CoolMPS_S199	52	female	Control
SRR12224339	S2	BGISeq_S2	68	female	Control
SRR12224566	S2	CoolMPS_S2	68	female	Control
SRR12224539	S2	Illu_S2	68	female	Control
SRR12224485	S20	BGISeq_S20	63.1083	female	Control
SRR12224217	S20	CoolMPS_S20	63.1083	female	Control
SRR12224618	S200	BGISeq_S200	72.5	male	Control
SRR12224268	S200	CoolMPS_S200	72.5	male	Control
SRR12224385	S201	BGISeq_S201	68	female	Control
SRR12224611	S201	CoolMPS_S201	68	female	Control
SRR12224451	S202	BGISeq_S202	81.9083	male	Control
SRR12224185	S202	CoolMPS_S202	81.9083	male	Control
SRR12224454	S203	BGISeq_S203	76.9083	female	Control
SRR12224188	S203	CoolMPS_S203	76.9083	female	Control
SRR12224476	S204	BGISeq_S204	71.1306	male	Control
SRR12224208	S204	CoolMPS_S204	71.1306	male	Control
SRR12224417	S205	BGISeq_S205	71.8	male	Control
SRR12224644	S205	CoolMPS_S205	71.8	male	Control
SRR12224319	S206	BGISeq_S206	76.9	male	Control
SRR12224546	S206	CoolMPS_S206	76.9	male	Control
SRR12224472	S207	BGISeq_S207	69.0278	male	Control
SRR12224204	S207	CoolMPS_S207	69.0278	male	Control
SRR12224384	S208	BGISeq_S208	63	male	Control
SRR12224610	S208	CoolMPS_S208	63	male	Control
SRR12224641	S209	BGISeq_S209	missing	missing	missing
SRR12224271	S209	CoolMPS_S209	missing	missing	missing
SRR12224371	S21	BGISeq_S21	57	male	Control
SRR12224597	S21	CoolMPS_S21	57	male	Control
SRR12224379	S210	BGISeq_S210	67	female	Control
SRR12224605	S210	CoolMPS_S210	67	female	Control
SRR12224443	S211	BGISeq_S211	75.1639	male	Control
SRR12224177	S211	CoolMPS_S211	75.1639	male	Control
SRR12224426	S212	BGISeq_S212	85.4	female	Dementia
SRR12224653	S212	CoolMPS_S212	85.4	female	Dementia
SRR12224508	S213	BGISeq_S213	42	male	Control
SRR12224240	S213	CoolMPS_S213	42	male	Control
SRR12224402	S214	BGISeq_S214	73	male	Control
SRR12224628	S214	CoolMPS_S214	73	male	Control
SRR12224391	S215	BGISeq_S215	75	male	Control
SRR12224617	S215	CoolMPS_S215	75	male	Control
SRR12224327	S216	BGISeq_S216	missing	missing	missing
SRR12224554	S216	CoolMPS_S216	missing	missing	missing
SRR12224478	S217	BGISeq_S217	75.2833	female	Control
SRR12224210	S217	CoolMPS_S217	75.2833	female	Control
SRR12224507	S218	BGISeq_S218	25	female	Control
SRR12224239	S218	CoolMPS_S218	25	female	Control
SRR12224366	S219	BGISeq_S219	63	male	missing
SRR12224592	S219	CoolMPS_S219	63	male	missing
SRR12224378	S22	BGISeq_S22	68	male	Control
SRR12224604	S22	CoolMPS_S22	68	male	Control
SRR12224407	S220	BGISeq_S220	62	female	Control
SRR12224634	S220	CoolMPS_S220	62	female	Control
SRR12224563	S221	BGISeq_S221	82	female	Dementia
SRR12224263	S221	CoolMPS_S221	82	female	Dementia
SRR12224552	S222	BGISeq_S222	missing	missing	missing
SRR12224262	S222	CoolMPS_S222	missing	missing	missing
SRR12224341	S223	BGISeq_S223	63	male	Control
SRR12224568	S223	CoolMPS_S223	63	male	Control
SRR12224526	S224	BGISeq_S224	65	female	Control
SRR12224308	S224	CoolMPS_S224	65	female	Control
SRR12224469	S225	BGISeq_S225	73	male	Control
SRR12224302	S225	CoolMPS_S225	73	male	Control
SRR12224346	S226	BGISeq_S226	66	male	Control
SRR12224573	S226	CoolMPS_S226	66	male	Control
SRR12224458	S227	BGISeq_S227	78	male	missing
SRR12224301	S227	CoolMPS_S227	78	male	missing
SRR12224503	S228	BGISeq_S228	30	female	Control
SRR12224235	S228	CoolMPS_S228	30	female	Control
SRR12224494	S229	BGISeq_S229	68	male	Control
SRR12224226	S229	CoolMPS_S229	68	male	Control
SRR12224506	S23	BGISeq_S23	55	male	Control
SRR12224238	S23	CoolMPS_S23	55	male	Control
SRR12224398	S230	BGISeq_S230	63	female	Control
SRR12224624	S230	CoolMPS_S230	63	female	Control
SRR12224465	S231	BGISeq_S231	63.0861	male	Control
SRR12224199	S231	CoolMPS_S231	63.0861	male	Control
SRR12224349	S232	BGISeq_S232	69	male	Control
SRR12224576	S232	CoolMPS_S232	69	male	Control
SRR12224482	S233	BGISeq_S233	69	male	Dementia
SRR12224304	S233	CoolMPS_S233	69	male	Dementia
SRR12224247	S234	BGISeq_S234	54	female	Control
SRR12224280	S234	CoolMPS_S234	54	female	Control
SRR12224444	S24	BGISeq_S24	73	female	Control
SRR12224178	S24	CoolMPS_S24	73	female	Control
SRR12224522	S25	BGISeq_S25	79.9	female	Control
SRR12224255	S25	CoolMPS_S25	79.9	female	Control
SRR12224358	S26	BGISeq_S26	61	male	Dementia
SRR12224291	S26	CoolMPS_S26	61	male	Dementia
SRR12224525	S27	BGISeq_S27	78.7	female	Control
SRR12224258	S27	CoolMPS_S27	78.7	female	Control
SRR12224574	S28	BGISeq_S28	86.8	female	Control
SRR12224264	S28	CoolMPS_S28	86.8	female	Control
SRR12224353	S29	BGISeq_S29	69	male	Control
SRR12224580	S29	CoolMPS_S29	69	male	Control
SRR12224331	S3	BGISeq_S3	72	female	Dementia
SRR12224558	S3	CoolMPS_S3	72	female	Dementia
SRR12224531	S3	Illu_S3	72	female	Dementia
SRR12224317	S30	BGISeq_S30	72.7	male	Control
SRR12224544	S30	CoolMPS_S30	72.7	male	Control
SRR12224395	S31	BGISeq_S31	72	female	Control
SRR12224621	S31	CoolMPS_S31	72	female	Control
SRR12224355	S32	BGISeq_S32	67	male	Control
SRR12224582	S32	CoolMPS_S32	67	male	Control
SRR12224516	S33	BGISeq_S33	78	female	Control
SRR12224249	S33	CoolMPS_S33	78	female	Control
SRR12224430	S34	BGISeq_S34	75.3	female	Dementia
SRR12224657	S34	CoolMPS_S34	75.3	female	Dementia
SRR12224409	S35	BGISeq_S35	82.2	male	Dementia
SRR12224636	S35	CoolMPS_S35	82.2	male	Dementia
SRR12224496	S36	BGISeq_S36	73	male	Control
SRR12224228	S36	CoolMPS_S36	73	male	Control
SRR12224318	S37	BGISeq_S37	77.5	male	Control
SRR12224545	S37	CoolMPS_S37	77.5	male	Control
SRR12224652	S38	BGISeq_S38	84.2	female	Control
SRR12224272	S38	CoolMPS_S38	84.2	female	Control
SRR12224325	S39	BGISeq_S39	54	male	Control
SRR12224288	S39	CoolMPS_S39	54	male	Control
SRR12224333	S4	BGISeq_S4	65	male	Dementia
SRR12224560	S4	CoolMPS_S4	65	male	Dementia
SRR12224533	S4	Illu_S4	65	male	Dementia
SRR12224374	S40	BGISeq_S40	68	male	Control
SRR12224600	S40	CoolMPS_S40	68	male	Control
SRR12224663	S41	BGISeq_S41	86.2	female	Control
SRR12224273	S41	CoolMPS_S41	86.2	female	Control
SRR12224236	S42	BGISeq_S42	35	female	Control
SRR12224279	S42	CoolMPS_S42	35	female	Control
SRR12224440	S43	BGISeq_S43	73	male	Control
SRR12224174	S43	CoolMPS_S43	73	male	Control
SRR12224468	S44	BGISeq_S44	85.8861	male	Control
SRR12224202	S44	CoolMPS_S44	85.8861	male	Control
SRR12224489	S45	BGISeq_S45	65	female	Control
SRR12224221	S45	CoolMPS_S45	65	female	Control
SRR12224344	S46	BGISeq_S46	75	female	Control
SRR12224571	S46	CoolMPS_S46	75	female	Control
SRR12224449	S47	BGISeq_S47	60.8889	female	Control
SRR12224183	S47	CoolMPS_S47	60.8889	female	Control
SRR12224336	S48	BGISeq_S48	50	female	Control
SRR12224289	S48	CoolMPS_S48	50	female	Control
SRR12224361	S49	BGISeq_S49	76	male	Dementia
SRR12224587	S49	CoolMPS_S49	76	male	Dementia
SRR12224330	S5	BGISeq_S5	60	female	Dementia
SRR12224557	S5	CoolMPS_S5	60	female	Dementia
SRR12224530	S5	Illu_S5	60	female	Dementia
SRR12224510	S50	BGISeq_S50	46	male	Control
SRR12224242	S50	CoolMPS_S50	46	male	Control
SRR12224445	S51	BGISeq_S51	62.8972	female	Control
SRR12224179	S51	CoolMPS_S51	62.8972	female	Control
SRR12224181	S52	BGISeq_S52	missing	missing	missing
SRR12224274	S52	CoolMPS_S52	missing	missing	missing
SRR12224315	S53	BGISeq_S53	missing	missing	missing
SRR12224542	S53	CoolMPS_S53	missing	missing	missing
SRR12224323	S54	BGISeq_S54	78.3	female	Dementia
SRR12224550	S54	CoolMPS_S54	78.3	female	Dementia
SRR12224596	S55	BGISeq_S55	77	female	Control
SRR12224266	S55	CoolMPS_S55	77	female	Control
SRR12224484	S56	BGISeq_S56	66.0833	male	Dementia
SRR12224216	S56	CoolMPS_S56	66.0833	male	Dementia
SRR12224390	S57	BGISeq_S57	69	male	Control
SRR12224616	S57	CoolMPS_S57	69	male	Control
SRR12224441	S58	BGISeq_S58	72	male	Control
SRR12224175	S58	CoolMPS_S58	72	male	Control
SRR12224511	S59	BGISeq_S59	56	female	Control
SRR12224243	S59	CoolMPS_S59	56	female	Control
SRR12224328	S6	BGISeq_S6	76	female	Dementia
SRR12224555	S6	CoolMPS_S6	76	female	Dementia
SRR12224527	S6	Illu_S6	76	female	Dementia
SRR12224345	S60	BGISeq_S60	69	male	Control
SRR12224572	S60	CoolMPS_S60	69	male	Control
SRR12224432	S61	BGISeq_S61	73.4	female	Control
SRR12224659	S61	CoolMPS_S61	73.4	female	Control
SRR12224517	S62	BGISeq_S62	75.8	female	Control
SRR12224250	S62	CoolMPS_S62	75.8	female	Control
SRR12224386	S63	BGISeq_S63	62	female	Control
SRR12224612	S63	CoolMPS_S63	62	female	Control
SRR12224467	S64	BGISeq_S64	77.1639	female	Control
SRR12224201	S64	CoolMPS_S64	77.1639	female	Control
SRR12224497	S65	BGISeq_S65	61	male	Control
SRR12224229	S65	CoolMPS_S65	61	male	Control
SRR12224377	S66	BGISeq_S66	76	male	Control
SRR12224603	S66	CoolMPS_S66	76	male	Control
SRR12224607	S67	BGISeq_S67	80.3	male	Dementia
SRR12224267	S67	CoolMPS_S67	80.3	male	Dementia
SRR12224438	S68	BGISeq_S68	67	male	Control
SRR12224536	S68	CoolMPS_S68	67	male	Control
SRR12224419	S69	BGISeq_S69	82.7	male	Dementia
SRR12224646	S69	CoolMPS_S69	82.7	male	Dementia
SRR12224338	S7	BGISeq_S7	57	female	Dementia
SRR12224565	S7	CoolMPS_S7	57	female	Dementia
SRR12224538	S7	Illu_S7	57	female	Dementia
SRR12224343	S70	BGISeq_S70	58	male	Control
SRR12224570	S70	CoolMPS_S70	58	male	Control
SRR12224292	S71	BGISeq_S71	35	female	Control
SRR12224285	S71	CoolMPS_S71	35	female	Control
SRR12224439	S72	BGISeq_S72	70.1472	male	Control
SRR12224173	S72	CoolMPS_S72	70.1472	male	Control
SRR12224356	S73	BGISeq_S73	65	female	Control
SRR12224583	S73	CoolMPS_S73	65	female	Control
SRR12224421	S74	BGISeq_S74	91.8	female	Dementia
SRR12224648	S74	CoolMPS_S74	91.8	female	Dementia
SRR12224411	S75	BGISeq_S75	84.4	female	Dementia
SRR12224638	S75	CoolMPS_S75	84.4	female	Dementia
SRR12224381	S76	BGISeq_S76	69	female	Dementia
SRR12224294	S76	CoolMPS_S76	69	female	Dementia
SRR12224316	S77	BGISeq_S77	79.3	female	Dementia
SRR12224543	S77	CoolMPS_S77	79.3	female	Dementia
SRR12224453	S78	BGISeq_S78	64.2917	male	Control
SRR12224187	S78	CoolMPS_S78	64.2917	male	Control
SRR12224427	S79	BGISeq_S79	91.3	female	Dementia
SRR12224654	S79	CoolMPS_S79	91.3	female	Dementia
SRR12224335	S8	BGISeq_S8	63	female	Dementia
SRR12224562	S8	CoolMPS_S8	63	female	Dementia
SRR12224535	S8	Illu_S8	63	female	Dementia
SRR12224342	S80	BGISeq_S80	66	male	Control
SRR12224569	S80	CoolMPS_S80	66	male	Control
SRR12224447	S81	BGISeq_S81	75	male	Dementia
SRR12224300	S81	CoolMPS_S81	75	male	Dementia
SRR12224471	S82	BGISeq_S82	68	female	missing
SRR12224313	S82	CoolMPS_S82	68	female	missing
SRR12224585	S83	BGISeq_S83	84.1	male	Dementia
SRR12224265	S83	CoolMPS_S83	84.1	male	Dementia
SRR12224464	S84	BGISeq_S84	77.1333	female	Control
SRR12224198	S84	CoolMPS_S84	77.1333	female	Control
SRR12224363	S85	BGISeq_S85	77	male	Control
SRR12224589	S85	CoolMPS_S85	77	male	Control
SRR12224348	S86	BGISeq_S86	68	female	Control
SRR12224575	S86	CoolMPS_S86	68	female	Control
SRR12224437	S87	BGISeq_S87	70	male	Control
SRR12224664	S87	CoolMPS_S87	70	male	Control
SRR12224431	S88	BGISeq_S88	82	male	Control
SRR12224658	S88	CoolMPS_S88	82	male	Control
SRR12224486	S89	BGISeq_S89	64.1306	female	Control
SRR12224218	S89	CoolMPS_S89	64.1306	female	Control
SRR12224332	S9	BGISeq_S9	75	male	Control
SRR12224559	S9	CoolMPS_S9	75	male	Control
SRR12224532	S9	Illu_S9	75	male	Control
SRR12224521	S90	BGISeq_S90	74.6	female	Control
SRR12224254	S90	CoolMPS_S90	74.6	female	Control
SRR12224362	S91	BGISeq_S91	78	female	Control
SRR12224588	S91	CoolMPS_S91	78	female	Control
SRR12224418	S92	BGISeq_S92	79.4	female	Dementia
SRR12224645	S92	CoolMPS_S92	79.4	female	Dementia
SRR12224481	S93	BGISeq_S93	64.1306	female	Control
SRR12224213	S93	CoolMPS_S93	64.1306	female	Control
SRR12224365	S94	BGISeq_S94	72	female	Control
SRR12224591	S94	CoolMPS_S94	72	female	Control
SRR12224629	S95	BGISeq_S95	87	female	Control
SRR12224269	S95	CoolMPS_S95	87	female	Control
SRR12224518	S96	BGISeq_S96	69.3	female	Dementia
SRR12224251	S96	CoolMPS_S96	69.3	female	Dementia
SRR12224523	S97	BGISeq_S97	72.8	female	Control
SRR12224256	S97	CoolMPS_S97	72.8	female	Control
SRR12224281	S98	BGISeq_S98	55	female	Control
SRR12224284	S98	CoolMPS_S98	55	female	Control
SRR12224423	S99	BGISeq_S99	missing	missing	missing
SRR12224650	S99	CoolMPS_S99	missing	missing	missing
SRR12224400	TR1	BGISeq_TR1	37	female	Technical replicate
SRR12224626	TR1	CoolMPS_TR1	37	female	Technical replicate
SRR12224470	TR2	BGISeq_TR2	37	female	Technical replicate
SRR12224312	TR2	CoolMPS_TR2	37	female	Technical replicate
SRR12224480	TR3	BGISeq_TR3	37	female	Technical replicate
SRR12224212	TR3	CoolMPS_TR3	37	female	Technical replicate
SRR12224462	TR4	BGISeq_TR4	37	female	Technical replicate
SRR12224196	TR4	CoolMPS_TR4	37	female	Technical replicate
SRR12224456	TR5	BGISeq_TR5	37	female	Technical replicate
SRR12224190	TR5	CoolMPS_TR5	37	female	Technical replicate
SRR12224434	TR6	BGISeq_TR6	37	female	Technical replicate
SRR12224661	TR6	CoolMPS_TR6	37	female	Technical replicate
