# Supplementary material for: CoolMPS: evaluation of antibody labeling based massively parallel non-coding RNA sequencing
Source: Nucleic Acids Res. 2020 Dec 8;49(2):e10. doi: 10.1093/nar/gkaa1122 (PMC7826284; doi:10.1093/nar/gkaa1122)
Supplement: gkaa1122_Supplemental_Files [file gkaa1122_supplemental_files.zip › supp_table2.xlsx]

## Sheet: supp_table2
Supplemental Table 2: Negative delta CT values (larger values have a stronger expression), RNU48 normalized, for all RT-qPCR measured samples.
miRNA	S81	S26	S76	S12	S11	S10	S9	S125	S39	S106	S145	S98	S160	S126	S181	S151	S50	S118	S213	S159	S48	S182	S194	S71	S234	S42	S199	S120	S161	S59	S218	S100	S228	S195	S139	S163	S102	S127	S117	S23	S147	S24	S193	S63	S22	S133	S101	S49	S175
hsa-let-7d-3p	-2.60792	-2.81702	-1.49491	-4.21622	-2.60089	-3.26371	-2.16275	-3.0682	-2.05118	-3.33561	-2.92611	-2.65376	-2.06764	-3.69819	-3.90552	-2.24772	-3.0896	-3.25615	-2.90989	-2.72956	-2.62761	-3.52987	-3.46543	-2.417	-4.04866	-3.41126	-3.37144	-3.20249	-4.68194	-1.99897	-2.50074	-3.18263	-2.86654	-3.87351	-2.12725	-2.23145	-3.66739	-2.89234	-3.06946	-3.05899	-3.07876	-2.797	-3.07444	-2.70416	-4.45632	-2.64461	-2.62019	-2.44899	-3.01125
hsa-let-7f-5p	3.12664	4.35103	1.24393	2.39991	0.912947	1.09896	2.42844	2.63882	1.02543	1.88703	1.57672	0.504424	2.002	0.725424	-0.216381	-0.354671	1.701	-0.521701	-0.236599	1.54771	0.514657	1.70061	1.36292	2.265	0.0120073	3.06286	3.01236	2.17152	1.55838	3.29592	3.57379	2.80678	3.19545	2.47939	-0.404075	1.4561	-0.172988	-0.44808	0.0968805	-0.106483	1.44592	0.507131	0.903177	3.08267	0.121033	0.219911	1.78587	0.593258	1.92101
hsa-miR-103a-3p	2.52833	2.8844	1.17163	2.02056	0.0090835	0.280826	0.0591143	2.26076	0.598389	1.88212	1.66272	0.856945	3.14406	2.18178	0.885249	0.780625	1.73159	-0.161831	0.931468	1.53026	0.275321	0.799505	0.718152	0.909873	-0.371694	1.86146	2.22592	1.38489	0.499467	1.88463	1.94785	1.26726	1.53442	2.13806	-1.32863	-0.282613	-0.261301	-0.209925	0.00111805	-1.64814	3.21457	1.45395	0.761149	3.05196	1.42569	0.167135	2.42196	0.421454	1.99291
hsa-miR-107	-3.73702	-3.25948	-5.22385	-4.40733	-6.37969	-6.01608	-6.29627	-4.3971	-5.38741	-4.73466	-4.55114	-5.63351	-3.14708	-3.97974	-5.6018	-5.66796	-4.53883	-6.8141	-5.47193	-5.0384	-6.11837	-5.53612	-5.92488	-5.69987	-6.57988	-4.43019	-4.34533	-5.24289	-6.01771	-4.37521	-4.49835	-5.06415	-4.80048	-4.12612	-7.96359	-7.13439	-6.72821	-6.75879	-6.40568	-8.05299	-3.5422	-5.03849	-6.21596	-3.51112	-5.47529	-6.87315	-4.15984	-6.37014	-4.53621
hsa-miR-1285-5p	-6.04294	-6.50967	-6.43767	-7.39769	-7.47022	-7.86065	-7.49643	-6.83711	-6.65173	-6.31726	-5.95341	-6.24818	-5.46446	-6.11686	-7.18236	-5.96742	-6.44627	-6.54969	-6.6856	-6.52377	-6.48604	-7.18075	-6.37886	-5.95868	-8.15333	-7.1423	-6.65569	-6.60967	-8.3873	-6.35601	-7.08211	-2.44066	-6.36008	-7.65158	-5.98843	-5.09944	-6.98227	-7.00626	-6.7157	-7.27142	-5.25641	-5.90821	-5.83774	-4.39971	-7.39524	-4.50094	-4.78727	-5.86723	-5.89291
hsa-miR-139-5p	-2.40375	-3.48924	-2.75748	-4.37417	-5.91689	-4.65669	-4.8107	-4.39005	-3.44341	-3.67638	-3.23445	-3.23718	-3.03412	-3.81402	-4.03147	-2.2483	-2.56822	-3.58714	-4.02781	-2.97671	-2.93327	-3.6981	-4.16491	-2.30324	-3.86112	-1.62615	-3.63641	-3.45165	-5.34229	-3.6326	-3.73675	-3.34293	-3.98205	-3.86914	-2.72008	-3.27426	-4.57023	-2.68097	-4.2291	-4.4445	-1.64896	-3.61232	-2.43117	-2.2188	-4.94497	-2.41786	-1.56695	-3.31716	-1.65142
hsa-miR-1468-5p	-7.07012	-7.52295	-5.65721	-8.08719	-9.6459	-8.90277	-7.57803	-7.47244	-6.94237	-7.97456	-7.29262	-2.56406	-1.36911	-8.38484	-7.70463	-6.52452	-2.26959	-3.58714	-7.41975	-7.01496	-2.68369	-7.87799	-7.72088	-2.03326	-9.01662	-1.62615	-7.85761	-6.914	-9.23971	-1.7643	-6.57849	-7.60745	-7.10733	-8.09102	-6.67479	-6.35931	-3.60635	-7.63747	-3.13297	-7.73782	-6.32136	-6.53213	-5.89527	-5.63462	-8.66337	-6.16661	-5.88171	-6.0048	-1.51012
hsa-miR-151a-3p	0.451749	-1.14785	-0.745144	-1.2668	-1.72659	-2.305	-1.83536	-0.659293	-0.998607	0.644524	1.00371	-0.170718	1.96948	0.788371	-0.218197	1.09124	0.10955	-0.0656918	0.591874	0.0516379	-1.51015	-1.02564	-1.67904	-0.085827	-2.28317	-1.35009	-1.17679	-1.29024	-2.30505	-1.00151	-0.373303	-1.05105	-0.66505	-0.684708	0.689805	1.36286	-1.27507	0.111805	-0.657251	-0.546871	1.40462	0.557598	0.614174	0.935554	-0.0181517	0.662648	1.29538	1.18935	1.29303
hsa-miR-17-3p	-3.42328	-3.01699	-4.92825	-3.56978	-6.10667	-5.59296	-3.45274	-3.52589	-6.14378	-3.05792	-3.2598	-4.11497	-2.03494	-3.34977	-4.83903	-4.7017	-4.05393	-5.57618	-4.17897	-3.69087	-5.42764	-4.191	-4.61162	-4.64135	-6.23341	-3.50663	-3.42452	-4.18584	-4.95528	-3.41809	-3.22416	-4.11999	-3.82915	-3.50808	-6.66058	-5.19505	-5.81338	-6.28029	-4.69965	-6.16443	-2.46329	-3.18794	-4.69019	-2.77992	-4.7643	-5.22434	-3.46355	-5.02362	-3.51999
hsa-miR-26a-5p	4.33625	4.21308	3.88536	3.26434	1.16688	2.41807	3.59909	4.11337	3.33842	3.12491	3.30269	2.52587	3.58091	3.03231	2.81478	3.02479	3.31654	1.19922	2.00328	3.47821	2.52347	3.01641	2.77449	4.35057	2.01356	3.61775	3.71204	3.01113	2.16403	3.68774	4.0096	3.90953	3.65528	3.44346	1.4466	2.67051	1.08779	2.25494	1.21311	0.410547	4.77809	2.18272	3.38919	5.14263	2.03386	2.8802	3.74764	2.76678	4.25487
hsa-miR-26b-5p	3.33998	4.39827	2.69164	3.17885	0.568923	1.97973	3.05435	3.90813	2.49396	2.12338	2.43597	1.08594	2.44285	1.66539	1.38618	1.58521	2.27316	-0.473175	0.570098	2.69542	1.68458	2.8391	2.45755	3.61779	1.25663	3.6878	3.55962	2.92402	1.99155	3.77345	3.97771	3.29794	3.62625	3.31807	0.295328	1.27295	-0.188426	1.1124	0.112742	-0.69321	3.3432	0.97477	1.94539	-1.18669	0.573988	1.32989	2.39342	1.63819	3.08829
hsa-miR-28-3p	-2.66793	-2.97875	-2.68281	-3.88504	-4.68705	-4.53076	-4.0423	-2.99848	-3.4052	-1.99943	-2.58917	-2.41996	-1.69272	-2.74298	-2.64802	-2.02008	-2.40756	-2.26725	-3.18366	-2.17549	-3.6113	-3.36197	-3.77548	-2.65311	-4.41952	-3.64567	-3.69101	-3.75494	-4.84596	-3.5237	-3.15109	-3.87382	-3.10876	-3.79408	-1.88832	-1.64357	-3.43225	-2.38007	-3.11401	-2.78445	-2.11296	-1.99021	-1.8239	-1.7472	-3.82951	-2.56934	-1.97449	-2.06881	-2.11645
hsa-miR-3157-3p	-1.52039	-7.99645	-8.32531	-2.22959	-3.54823	-9.50525	-9.94067	-8.16143	-2.52192	-2.41614	-8.59855	-2.56406	-7.8586	-8.59509	-8.48668	-2.017	-8.3628	-9.09077	-9.08956	-8.34343	-7.66486	-2.88835	-3.24313	-2.03326	-3.83786	-1.62615	-8.57673	-2.70325	-3.73278	-1.7643	-9.51547	-2.44066	-8.83459	-2.43488	-8.69284	-2.53288	-10.4908	-9.24482	-11.1289	-10.3086	-6.37886	-8.39253	-1.84955	-1.18669	-9.01672	-7.9166	-6.83885	-7.38899	-7.39173
hsa-miR-345-5p	-3.36511	-3.63227	-3.26376	-3.92201	-5.25829	-5.26127	-5.79848	-3.22815	-4.46559	-3.38834	-2.92864	-3.7755	-2.50435	-3.02088	-3.59406	-3.03395	-3.49659	-3.90048	-3.75245	-2.78106	-4.55961	-4.18822	-4.57401	-4.17313	-5.56691	-3.62083	-4.17717	-4.52529	-4.84947	-4.17277	-3.31921	-3.97148	-4.07884	-3.6782	-4.4578	-4.23325	-5.50675	-3.48525	-4.27938	-6.09018	-1.49185	-2.89633	-3.30732	-2.32701	-4.08497	-3.53776	-2.9595	-3.17554	-2.48526
hsa-miR-34a-5p	-1.52039	-8.70779	-2.22196	-2.22959	-3.54823	-3.91342	-10.925	-9.24087	-2.52192	-8.70937	-10.004	-8.95651	-1.36911	-9.32754	-10.9707	-2.017	-2.26959	-9.75213	-2.96282	-9.31449	-2.68369	-9.78279	-11.0147	-10.1484	-3.83786	-1.62615	-8.73606	-10.481	-10.595	-9.99375	-10.1723	-9.04781	-2.27839	-2.43488	-10.8173	-9.56055	-3.60635	-10.2144	-3.13297	-10.4875	-9.49799	-2.30102	-1.84955	-1.18669	-10.488	-2.41786	-9.66025	-10.3668	-1.51012
hsa-miR-361-5p	-4.56116	-5.27634	-3.47638	-5.14322	-6.19986	-6.40304	-5.14674	-4.64654	-4.6444	-3.40431	-3.4496	-3.9557	-3.53531	-4.5484	-4.38628	-2.017	-3.65928	-4.53535	-4.55932	-4.1346	-4.78259	-5.1321	-5.30723	-3.32052	-5.93411	-5.38471	-4.58363	-4.53398	-6.59761	-4.49195	-4.08671	-4.68936	-4.46074	-5.15614	-4.2558	-3.76143	-5.42651	-3.48525	-5.26819	-5.65302	-3.13854	-4.3689	-3.13984	-2.87171	-5.37896	-4.30908	-3.13088	-3.87709	-2.97934
hsa-miR-486-5p	10.9492	10.2202	10.6775	8.71465	9.46456	8.67807	9.49409	10.1876	10.2466	9.43982	10.0372	9.83281	11.0937	9.35543	8.57985	10.2938	9.44571	9.33205	9.78292	10.4302	10.865	9.5965	10.31	10.415	8.72525	9.40604	9.77861	10.2178	8.72768	11.0114	10.5772	10.1834	9.94601	9.04299	10.6334	11.3052	8.8042	8.95519	10.1773	9.27631	10.9357	11.4439	11.2517	11.3631	9.4721	11.3104	11.9308	10.9867	10.7395
hsa-miR-5010-3p	-0.775011	-2.20435	-0.241966	-3.30973	-2.45073	-3.42545	-2.96362	-3.2536	-1.96175	-3.47758	-2.99364	-4.11009	-2.32311	-4.60036	-3.40737	-2.38521	-3.95807	-4.38726	-2.71069	-2.64626	-1.81157	-3.81391	-3.12675	-2.12953	-4.39541	-2.81596	-2.47708	-2.29211	-3.90329	-0.643878	-2.28413	-2.38517	-2.19447	-4.06412	-2.59393	-2.80243	-4.31607	-3.86628	-3.42622	-4.23177	-0.713706	-0.947251	-0.388276	-0.472896	-2.88897	-1.11597	-0.648307	-1.10282	-1.24874
hsa-miR-532-5p	-3.55977	-3.52264	-4.38935	-3.84722	-5.9478	-6.21954	-6.45163	-3.32115	-5.33864	-3.67841	-3.82347	-5.28205	-2.96789	-3.91003	-5.04186	-4.76383	-3.73925	-5.42022	-4.76701	-4.13242	-5.55603	-5.11795	-5.33373	-5.85323	-6.27849	-4.22002	-4.00782	-4.80892	-5.21057	-4.26565	-4.33982	-4.40746	-2.27839	-3.50167	-6.55577	-5.72187	-6.30261	-3.48525	-5.09915	-6.7176	-3.08208	-3.84809	-4.92053	-3.72584	-4.78278	-5.59741	-3.71879	-5.35438	-4.29675
[truncated: 140 more columns]
