# Supplementary material for: CoolMPS: evaluation of antibody labeling based massively parallel non-coding RNA sequencing
Source: Nucleic Acids Res. 2020 Dec 8;49(2):e10. doi: 10.1093/nar/gkaa1122 (PMC7826284; doi:10.1093/nar/gkaa1122)
Supplement: gkaa1122_Supplemental_Files [file gkaa1122_supplemental_files.zip › supp_table3.xlsx]

## Sheet: Supplemental Table 3
Supplemental Table 3: Sequence and structure properties of the 7 most differing expressed miRNAs between BGISEQ and CoolMPS samples. The miRNAs are highlighted in red.
Precursor	miRNA 5p	miRNA 3p	Precursor sequence	5p sequence	3p sequence	MFE precursor	MFE 5p	MFE 3p	Sequence length precursor	Sequence length 5p	Sequence length 3p
hsa-mir-195	hsa-miR-195-5p	hsa-miR-195-3p	UAGCAGCACAGAAAUAUUGGCACAGGGAAGCGAGUCUGCCAAUAUUGGCUGUGCUGCUCC	UAGCAGCACAGAAAUAUUGGC	CCAAUAUUGGCUGUGCUGCUCC	-29.7	0	-2.2	60	21	22
hsa-mir-19a	hsa-miR-19a-5p	hsa-miR-19a-3p	AGUUUUGCAUAGUUGCACUACAAGAAGAAUGUAGUUGUGCAAAUCUAUGCAAAACUGA	AGUUUUGCAUAGUUGCACUACA	UGUGCAAAUCUAUGCAAAACUGA	-22.9	-5.2	-2.8	58	22	23
hsa-mir-23c	NA	hsa-miR-23c	AGUGACUUUCCAGGUGUCACACAGUGAGUGGCAUAAUCAGAGUACAAUUUGAGUCAUGCCCAUACAUCACAUUGCCAGUGAUUACCCAAGGAAAGUGACG	NA	AUCACAUUGCCAGUGAUUACCC	-33.8	NA	-2.9	100	0	22
hsa-mir-30a	hsa-miR-30a-5p	hsa-miR-30a-3p	UGUAAACAUCCUCGACUGGAAGCUGUGAAGCCACAGAUGGGCUUUCAGUCGGAUGUUUGCAGC	UGUAAACAUCCUCGACUGGAAG	CUUUCAGUCGGAUGUUUGCAGC	-31.8	-2.7	0	63	22	22
hsa-mir-451b	hsa-miR-451b	NA	UGGGUAUAGCAAGAGAACCAUUACCAUUACUAAACUCAGUAAUGGUAACGGUUUCCUUGCCAUUCCCA	UAGCAAGAGAACCAUUACCAUU	NA	-33	0	NA	68	22	0
hsa-mir-6131	NA	hsa-miR-6131	UCCCGCAUUCCCUCUGCUUUGGUCAGGUGGUGCCCUCCUUCCAUGGGUAGAGCCAGAGAUGGUGGGUUCUGGCUGGUCAGAUGGGAGUGGACAGAGACCCGGGGUCCUC	NA	GGCUGGUCAGAUGGGAGUG	-44.5	NA	0	109	0	19
hsa-mir-378g	hsa-miR-378g	NA	CACUGGGCUUGGAGUCAGAAGACCUGGCUCCAGCCCAGCUC	ACUGGGCUUGGAGUCAGAAG	NA	-27.5	-2.4	NA	41	20	0
Sequence alignment:
hsa-miR-23c	---------------------AUCACAUUGCCAGUGAUUACCC
hsa-miR-451b	-----------UAGCAA--GAGAACCAUUACCAUU--------
hsa-miR-195-5p	-----------UAGCAGCACAGAAAUAUUGGC-----------
hsa-miR-19a-3p	UGUGCAAAUCUAUGCAAAACUGA--------------------
hsa-miR-378g	-----------ACUGG----------GCUUGGAGUCAGAAG--
hsa-miR-30a-5p	--UGUAAACAUCCUCG----------ACUGGAAG---------
hsa-miR-6131	-------GGCUGGUCA----------GAUGGGAGUG-------
