# Supplementary material for: CoolMPS: evaluation of antibody labeling based massively parallel non-coding RNA sequencing
Source: Nucleic Acids Res. 2020 Dec 8;49(2):e10. doi: 10.1093/nar/gkaa1122 (PMC7826284; doi:10.1093/nar/gkaa1122)
Supplement: gkaa1122_Supplemental_Files [file gkaa1122_supplemental_files.zip › supp_table4.xlsx]

## Sheet: Differential Expression BGISEQ
Supplemental Table 4: Differential expression results for Dementia vs Control of all miRNAs expressed in the BGISEQ samples
miRNA	Shapiro Raw P-value	Shapiro FDR Adjusted P-value	Mean expression in Dementia samples	Mean expression in Control samples	Median expression in Dementia samples	Median expression in Control samples	Fold change	T-test raw P-value	T-test FDR adjusted P-value	Wilcoxon rank sum test P-value	Wilcoxon rank sum test FDR adjusted P-value	Cohen’s D	AUC
hsa-miR-3688-3p	1.51183e-07	6.2749e-07	5.15432	5.81487	5.10436	5.98722	0.632636	1.38236e-05	0.00122705	2.89148e-06	0.000620264	-0.878453	0.258159
hsa-miR-3200-3p	0.0198559	0.0306575	5.25683	5.91073	5.13277	5.93207	0.635562	4.8095e-05	0.00184685	3.23054e-06	0.000620264	-0.866818	0.259335
hsa-let-7d-5p	0.000238643	0.000575726	12.5338	11.824	12.7964	11.7087	1.6356	1.29061e-05	0.00122705	6.9819e-06	0.000665198	0.828903	0.732211
hsa-miR-589-5p	0.0160857	0.0252402	6.94907	7.45126	6.94934	7.50058	0.706034	1.66837e-05	0.00122705	9.25557e-06	0.000665198	-0.792409	0.270803
hsa-miR-550a-3-5p	0.287947	0.335793	5.04216	4.49138	5.09695	4.53812	1.46488	0.000179592	0.00362966	9.38635e-06	0.000665198	0.780291	0.72905
hsa-let-7e-5p	5.21541e-05	0.00014588	5.93504	4.95145	6.18541	4.70966	1.97738	5.67372e-06	0.00108935	1.06406e-05	0.000665198	0.816567	0.727654
hsa-miR-193a-3p	0.0474604	0.0658983	4.53229	5.22184	4.50106	5.31194	0.620047	4.28321e-05	0.0018275	1.2126e-05	0.000665198	-0.760265	0.273817
hsa-miR-4448	1.96104e-09	1.00928e-08	3.7	3.00248	4.12098	3.16792	1.62172	0.0101907	0.0366478	2.2056e-05	0.00101293	0.572402	0.719347
hsa-miR-15b-5p	2.58438e-06	8.59974e-06	15.0304	14.0449	15.5958	13.9668	1.97996	1.91727e-05	0.00122705	2.5453e-05	0.00101293	0.767307	0.717363
hsa-miR-19b-3p	3.99494e-05	0.000114226	9.30385	10.3322	9.2184	10.6187	0.490276	3.85615e-05	0.0018275	2.63783e-05	0.00101293	-0.773219	0.282784
hsa-let-7a-5p	0.0263796	0.0393147	14.9975	14.2069	15.059	14.1915	1.7298	0.000375617	0.00576947	3.89698e-05	0.0013604	0.705607	0.712438
hsa-miR-5695	2.34994e-09	1.19352e-08	3.55444	4.55548	3.28255	4.92511	0.499639	8.02487e-05	0.00242657	5.16303e-05	0.00156041	-0.784233	0.290723
hsa-miR-192-5p	6.16496e-06	1.98306e-05	11.8093	12.4529	11.7087	12.6837	0.640106	8.75964e-05	0.00242657	5.28265e-05	0.00156041	-0.695598	0.291164
hsa-miR-186-5p	0.00197901	0.00383185	7.32593	8.07186	7.29334	8.18279	0.596282	0.000111659	0.00267981	6.72698e-05	0.00170439	-0.709129	0.293958
hsa-miR-744-5p	0.0121905	0.0197711	8.18355	7.73528	8.22864	7.66249	1.3644	0.000512533	0.00652694	6.80362e-05	0.00170439	0.717829	0.705895
hsa-miR-98-5p	0.000459683	0.0010625	7.91809	6.91871	8.06515	6.76823	1.99914	6.92952e-05	0.00241903	7.10162e-05	0.00170439	0.731626	0.705381
hsa-miR-197-3p	0.227146	0.27145	10.3201	9.84438	10.4257	9.80641	1.39062	3.59708e-05	0.0018275	8.09149e-05	0.00182772	0.70472	0.70369
hsa-miR-378a-5p	0.00680477	0.0117261	7.01736	7.66066	6.79485	7.7426	0.640246	0.000320231	0.0051237	8.68633e-05	0.00185308	-0.717699	0.297118
hsa-miR-99a-5p	0.000164804	0.00041308	9.31977	9.82905	9.41514	9.87071	0.70257	0.000836718	0.00803249	0.000107808	0.00203365	-0.671305	0.299912
hsa-miR-20b-3p	4.25035e-16	7.13319e-15	2.94168	2.10914	3.00571	2.39375	1.78082	2.36059e-06	0.000906468	0.000109281	0.00203365	0.602913	0.700015
hsa-miR-181c-5p	0.0396897	0.0567415	5.30674	5.81612	5.26727	5.85767	0.70252	0.000632751	0.00694219	0.000113192	0.00203365	-0.669501	0.300426
hsa-miR-199a-3p	7.13666e-07	2.62357e-06	5.56241	4.07913	6.20122	3.67643	2.79584	0.000165427	0.00360334	0.000120695	0.00203365	0.680059	0.698765
hsa-miR-155-5p	2.86244e-08	1.29988e-07	6.96203	6.44605	7.16459	6.35997	1.42997	0.00128681	0.00960202	0.000127077	0.00203365	0.582124	0.698103
hsa-let-7a-3p	3.257e-05	9.59695e-05	5.76319	6.83783	5.79024	7.12608	0.47479	0.000259517	0.00452975	0.000130075	0.00203365	-0.792385	0.302191
hsa-miR-199b-3p	6.41218e-07	2.42657e-06	5.54144	4.07323	6.19191	3.67643	2.76678	0.000219692	0.00401722	0.000132399	0.00203365	0.672521	0.697589
hsa-miR-183-5p	0.00968731	0.0160485	10.1455	9.42324	10.4585	9.34203	1.64974	0.000720191	0.00727772	0.000138378	0.00204065	0.667114	0.697001
hsa-miR-629-5p	0.081296	0.1071	5.72273	5.13389	5.78813	5.12924	1.50404	0.000568395	0.00652694	0.000143483	0.00204065	0.643159	0.69656
hsa-miR-4521	0.728517	0.747892	4.08806	4.46339	4.01549	4.49045	0.770931	0.000420839	0.00621547	0.000152778	0.00209524	-0.673669	0.304249
hsa-miR-5001-3p	0.00246231	0.0047052	5.73371	6.39189	5.38594	6.37873	0.633679	0.00111995	0.00930569	0.000172218	0.00227181	-0.636848	0.305792
hsa-miR-26b-5p	0.000243887	0.000584722	10.4908	9.43365	10.7165	9.29019	2.08086	8.95944e-05	0.00242657	0.000180077	0.00227181	0.693443	0.69362
hsa-let-7g-5p	0.00048298	0.0011097	13.7527	12.8911	13.9123	12.9286	1.81705	0.000168907	0.00360334	0.000183401	0.00227181	0.670367	0.693325
hsa-miR-4753-3p	6.52294e-10	3.44911e-09	2.68212	3.47183	2.79123	3.74976	0.578458	0.00188807	0.0118856	0.000192931	0.00231517	-0.609326	0.307263
hsa-miR-363-3p	6.73693e-07	2.52471e-06	12.3023	11.7344	12.4877	11.7087	1.48243	9.47877e-05	0.00242657	0.000204685	0.00238179	0.680377	0.691782
hsa-let-7f-1-3p	1.60787e-07	6.60253e-07	6.73807	7.59691	6.53667	7.89477	0.551395	0.000518755	0.00652694	0.000223023	0.00251885	-0.680538	0.309174
hsa-miR-576-5p	0.00163627	0.00323897	10.7566	11.4033	10.5566	11.5379	0.63874	0.000499914	0.00652694	0.000285091	0.00312785	-0.593664	0.312482
hsa-miR-106b-3p	0.267469	0.315727	8.56139	8.13936	8.58721	8.08359	1.33981	0.00486435	0.0217199	0.000297459	0.0031729	0.553419	0.687004
hsa-miR-1249-3p	0.00367298	0.00684912	7.45579	6.86574	7.48614	6.83172	1.50531	0.000540517	0.00652694	0.000316257	0.00328223	0.694828	0.686195
hsa-miR-7-1-3p	1.09187e-06	3.93891e-06	6.84075	7.31801	6.87924	7.50058	0.718342	0.00116321	0.00930569	0.000352564	0.00347977	-0.521381	0.315275
hsa-miR-5581-3p	2.05246e-05	6.23818e-05	6.40149	6.99469	6.24509	7.18198	0.66287	0.000832791	0.00803249	0.000360452	0.00347977	-0.72313	0.315569
hsa-miR-6783-5p	0.231105	0.275329	3.24983	3.60395	3.1856	3.63747	0.78235	0.00066144	0.00705536	0.000362476	0.00347977	-0.539565	0.315642
hsa-miR-454-5p	7.13096e-07	2.62357e-06	3.95672	4.61637	4.11024	4.80117	0.633031	0.00109024	0.00930569	0.000406081	0.0038033	-0.661982	0.317186
hsa-let-7c-5p	0.0290588	0.042649	8.67052	7.92419	8.98197	7.83232	1.67752	0.000684412	0.00710309	0.000456757	0.00417606	0.636296	0.681197
hsa-miR-877-5p	2.24918e-12	1.90192e-11	3.67873	3.07925	3.84851	3.16323	1.51516	0.000457874	0.00651199	0.000564979	0.0050454	0.534681	0.678256
hsa-miR-219b-5p	0.00014854	0.000374749	3.3823	3.82509	3.25692	3.89805	0.735714	0.00185603	0.0118856	0.000692795	0.0059729	-0.528116	0.32461
hsa-miR-877-3p	1.56309e-17	3.35196e-16	3.40006	2.79876	3.60512	3.00992	1.51708	0.00311399	0.0161591	0.00069995	0.0059729	0.447457	0.675243
hsa-miR-142-5p	0.024585	0.037215	8.51411	9.20017	8.4145	9.34203	0.62155	0.00141749	0.0100799	0.000731756	0.00609355	-0.635077	0.325419
hsa-miR-4781-3p	0.012759	0.0204355	3.35803	3.90254	3.2927	4.05673	0.685626	0.00159314	0.0107364	0.000780264	0.00609355	-0.600237	0.326301
hsa-miR-185-5p	2.90501e-05	8.69251e-05	14.9112	15.2451	14.9005	15.2434	0.793405	0.00129492	0.00960202	0.00078518	0.00609355	-0.58023	0.327404
hsa-miR-16-5p	0.00672622	0.0116427	14.1712	13.4293	14.3245	13.5072	1.67245	0.00201474	0.0122803	0.000787175	0.00609355	0.610667	0.673478
hsa-miR-151a-5p	0.000817056	0.00176192	13.7513	14.0407	13.7407	14.0759	0.818246	0.000558244	0.00652694	0.00079924	0.00609355	-0.569788	0.327183
hsa-miR-378d	0.000119989	0.000304708	3.25059	3.91032	3.48683	4.03874	0.632996	0.001235	0.00960202	0.000821389	0.00609355	-0.544638	0.327036
hsa-miR-199a-5p	3.8601e-05	0.000111194	6.73463	7.31402	6.91703	7.53762	0.669244	0.00157732	0.0107364	0.000825168	0.00609355	-0.554911	0.32711
hsa-miR-6818-3p	2.98549e-07	1.16404e-06	3.21815	3.83714	3.26844	4.00009	0.651127	0.0021928	0.0129544	0.000947542	0.00665413	-0.593859	0.329094
hsa-miR-6513-3p	1.31474e-07	5.51617e-07	5.86235	6.37423	5.85128	6.60316	0.701312	0.00206303	0.0123782	0.000961894	0.00665413	-0.561894	0.329315
hsa-miR-744-3p	9.11029e-09	4.39571e-08	4.63301	5.11447	4.51938	5.28085	0.716255	0.00237156	0.0137982	0.000971694	0.00665413	-0.560159	0.329462
hsa-miR-126-3p	2.3234e-06	7.79853e-06	11.6408	10.6958	12.088	10.7458	1.9251	0.00109954	0.00930569	0.000974311	0.00665413	0.584783	0.670465
hsa-miR-342-3p	0.257127	0.305388	10.8808	11.2248	10.9477	11.2214	0.787838	0.00110606	0.00930569	0.00100193	0.00665413	-0.559035	0.33005
hsa-miR-29c-5p	0.0305268	0.0442983	9.49241	10.0895	9.2677	10.044	0.661075	0.00403818	0.0197914	0.00100505	0.00665413	-0.546808	0.329976
hsa-miR-144-5p	4.18e-05	0.000118638	4.09506	2.51072	4.14143	2.58796	2.99872	0.000934449	0.00854353	0.00110506	0.00712757	0.586747	0.668627
hsa-miR-374b-5p	0.317389	0.36033	4.99067	4.16025	5.24658	4.06304	1.77819	0.000577906	0.00652694	0.00111368	0.00712757	0.608631	0.668553
hsa-miR-30c-1-3p	4.51282e-20	2.90325e-18	4.49175	4.0418	4.50402	4.20962	1.36599	0.000208372	0.00400073	0.00118832	0.00742932	0.456162	0.667598
hsa-miR-550a-5p	0.0214907	0.0328096	7.34514	7.01974	7.34377	6.98347	1.253	0.00194249	0.0120309	0.00119953	0.00742932	0.62652	0.667451
hsa-miR-30d-3p	1.47694e-10	8.50896e-10	2.54015	3.23595	2.75754	3.25692	0.617366	0.00543914	0.023207	0.00123051	0.00750024	-0.740921	0.332917
hsa-miR-4732-3p	0.172049	0.212856	13.1783	13.6199	13.0335	13.6109	0.736363	0.0102118	0.0366478	0.00131195	0.00787168	-0.514767	0.334019
hsa-miR-27b-3p	0.0203896	0.0313562	8.63209	8.07697	8.64733	8.06527	1.46929	0.00159369	0.0107364	0.0013579	0.00802208	0.572579	0.665613
hsa-miR-181a-3p	0.00437749	0.00793291	5.17796	5.61517	5.18727	5.69276	0.738562	0.00130027	0.00960202	0.0014274	0.00830487	-0.578368	0.335122
hsa-miR-126-5p	7.3102e-10	3.81316e-09	4.27901	2.95202	4.92676	3.19213	2.50879	0.000295875	0.00493982	0.00155006	0.00880336	0.559615	0.663628
hsa-miR-4659b-3p	3.67762e-05	0.000107542	6.28371	6.88136	5.81436	7.03436	0.660833	0.00186608	0.0118856	0.00155893	0.00880336	-0.66642	0.336445
hsa-miR-107	0.000660728	0.00147422	7.06906	6.61456	7.37391	6.70054	1.37031	0.0135341	0.0454042	0.00165294	0.00919898	0.473788	0.662673
hsa-let-7f-5p	0.00182814	0.00358204	12.5739	11.8762	12.7538	11.821	1.62198	0.00133218	0.00965199	0.00168706	0.00925475	0.567644	0.662305
hsa-miR-337-3p	7.05576e-06	2.25085e-05	4.95488	5.83236	4.9759	6.05232	0.544318	0.0029827	0.0156898	0.00189307	0.0102386	-0.590709	0.339385
hsa-miR-181a-2-3p	3.64876e-09	1.80567e-08	8.66193	8.94475	8.70677	9.01453	0.821984	0.00527213	0.0229641	0.00206618	0.0110052	-0.468814	0.340782
hsa-miR-15a-5p	1.04082e-05	3.23998e-05	9.8032	8.83628	10.0133	8.70677	1.95467	0.00263804	0.0142677	0.00209213	0.0110052	0.561729	0.659071
hsa-miR-340-5p	0.000105694	0.000275663	3.01843	3.66029	3.0468	3.69732	0.640883	0.00401773	0.0197914	0.00218521	0.0113395	-0.487765	0.341591
hsa-miR-6766-3p	0.0153653	0.0242082	4.39553	4.77505	4.34636	4.82559	0.768692	0.00460876	0.021509	0.00226959	0.0116203	-0.543733	0.342179
hsa-miR-10a-5p	0.000194448	0.00047807	6.74454	7.17464	6.77316	7.31356	0.742215	0.0137123	0.0454042	0.00239018	0.0119182	-0.446714	0.342987
hsa-miR-652-3p	3.67995e-06	1.19366e-05	14.4947	14.7217	14.4574	14.7548	0.854447	0.00587287	0.0242493	0.00242741	0.0119182	-0.580981	0.344605
hsa-miR-1306-3p	0.00751076	0.0127716	4.69107	4.22995	4.92627	4.30469	1.37661	0.00241278	0.0138285	0.00247089	0.0119182	0.516599	0.656498
hsa-miR-23a-3p	0.099199	0.128063	12.7041	12.9428	12.6837	13.0335	0.847518	0.00115837	0.00930569	0.00247959	0.0119182	-0.483866	0.343943
hsa-miR-3615	0.0272651	0.0404782	11.8014	12.3519	11.7087	12.3911	0.682801	0.0132378	0.0449851	0.00248296	0.0119182	-0.514817	0.343649
hsa-miR-4732-5p	0.158313	0.196492	6.8461	6.53265	6.90123	6.52382	1.24268	0.00255449	0.0142163	0.0025525	0.0121007	0.487184	0.655984
hsa-miR-223-3p	1.46229e-05	4.4797e-05	14.4502	14.8939	14.3852	15.059	0.735225	0.00348046	0.0175855	0.00269392	0.0125058	-0.538158	0.345266
hsa-miR-30b-5p	0.00289789	0.00548327	9.53079	9.9494	9.36635	10.1051	0.748143	0.00340791	0.0174485	0.00270308	0.0125058	-0.520063	0.344972
hsa-miR-25-5p	4.91401e-08	2.15543e-07	4.4253	3.85836	4.75239	3.92125	1.48138	0.00445946	0.0211411	0.00273925	0.0125223	0.496077	0.654881
hsa-miR-1307-5p	2.22215e-14	2.52279e-13	2.28217	3.07136	2.76902	3.31061	0.578671	0.012438	0.0430289	0.00301979	0.0135159	-0.558117	0.346663
hsa-miR-191-5p	1.5943e-23	2.05133e-21	18.081	18.3452	18.2945	18.2945	0.832687	0.00467431	0.021509	0.003027	0.0135159	-0.520283	0.404293
hsa-miR-503-5p	0.010628	0.0174571	6.55951	6.08513	6.7113	6.10909	1.38932	0.00251434	0.0141986	0.00319176	0.0140878	0.505852	0.652455
hsa-let-7i-5p	0.0303544	0.0442143	14.6819	14.0893	14.9005	14.0759	1.50799	0.00173885	0.0115124	0.00324028	0.0141394	0.543322	0.652088
hsa-let-7b-5p	0.448288	0.490196	14.0612	13.5814	14.1337	13.6109	1.39455	0.00659317	0.0263727	0.00333275	0.0143795	0.482527	0.651647
hsa-miR-548q	0.000891659	0.00191211	4.79678	4.00958	5.05474	4.02274	1.72572	0.0026265	0.0142677	0.003435	0.014656	0.5122	0.651279
hsa-miR-29b-2-5p	0.0141419	0.0224641	6.07257	5.67132	6.20865	5.71859	1.32065	0.0068083	0.0267955	0.00353013	0.0148644	0.457828	0.650838
hsa-miR-1301-3p	0.572389	0.606984	6.61621	6.34173	6.65446	6.31302	1.20956	0.00570279	0.0239351	0.00356127	0.0148644	0.490157	0.650691
hsa-let-7b-3p	2.67215e-08	1.22791e-07	6.9067	7.41379	6.84239	7.6751	0.703637	0.0126252	0.0432864	0.00417089	0.0172217	-0.485511	0.351882
hsa-miR-1468-5p	0.493416	0.530525	5.64927	6.01556	5.65657	6.06047	0.775773	0.00573445	0.0239351	0.00481332	0.0196629	-0.521628	0.354234
hsa-miR-182-5p	2.26654e-12	1.90192e-11	12.5885	13.2032	13.0335	13.5072	0.653063	0.0162218	0.051709	0.00489735	0.0197956	-0.545499	0.354675
hsa-miR-625-5p	0.14689	0.183494	8.19047	7.85811	8.24523	7.83232	1.25907	0.00648328	0.0262061	0.00504914	0.020154	0.544685	0.644957
hsa-miR-484	4.96978e-08	2.15543e-07	14.6517	15.1192	14.5962	15.2434	0.723197	0.00522153	0.0229641	0.00509099	0.020154	-0.576282	0.355704
hsa-miR-624-5p	0.00100144	0.00210084	5.42058	4.66975	5.74346	4.32133	1.68277	0.00748828	0.0284703	0.00514468	0.0201587	0.489826	0.644663
hsa-miR-4646-3p	0.00117921	0.00244718	5.73028	5.39718	5.73937	5.37613	1.25972	0.0053224	0.0229641	0.00528105	0.0204605	0.483263	0.644222
hsa-miR-4695-3p	0.429568	0.47511	4.53092	4.93175	4.5772	4.92511	0.75742	0.0116085	0.0405241	0.00532825	0.0204605	-0.503413	0.355925
hsa-miR-1294	0.0727849	0.0965896	6.94569	6.54909	6.98589	6.5624	1.31641	0.00689455	0.0267955	0.00586521	0.0222994	0.476583	0.642458
hsa-miR-93-5p	0.000570196	0.00129468	14.614	14.9103	14.4574	15.059	0.814362	0.0340373	0.0926973	0.00594099	0.0223661	-0.395503	0.35813
hsa-miR-574-5p	1.47222e-08	7.01577e-08	5.14448	4.56937	5.35309	4.69755	1.48979	0.00423358	0.0203212	0.00609959	0.0227402	0.459576	0.641797
hsa-miR-4745-3p	9.27038e-13	8.51992e-12	3.65086	4.1638	3.87472	4.20962	0.700791	0.018523	0.0578279	0.00634129	0.023414	-0.488559	0.358865
hsa-miR-128-3p	0.00432003	0.00786572	10.8749	11.0728	10.8118	11.0811	0.871808	0.0238397	0.0726543	0.00665016	0.0243206	-0.379293	0.359821
hsa-miR-942-5p	0.224008	0.268531	11.4443	11.7598	11.3751	11.821	0.803595	0.0324983	0.0897794	0.00695474	0.0251945	-0.423616	0.360556
hsa-miR-4473	7.28987e-05	0.000195409	4.38079	4.79831	4.42617	4.97499	0.748708	0.00851584	0.0314431	0.00702936	0.0252269	-0.426322	0.360629
hsa-miR-424-3p	0.0728176	0.0965896	7.53152	7.17038	7.54436	7.15903	1.28444	0.000903909	0.00846588	0.00714823	0.0254159	0.456162	0.639077
hsa-miR-1304-3p	0.0649484	0.0876577	5.36486	5.65282	5.37611	5.63439	0.819054	0.00282038	0.015042	0.00752362	0.0265052	-0.466961	0.361805
hsa-miR-589-3p	0.195453	0.236504	4.59184	4.83926	4.69001	4.84266	0.8424	0.0160027	0.051639	0.00791476	0.0276297	-0.429255	0.362687
hsa-miR-425-5p	4.72287e-10	2.56764e-09	15.0146	15.3626	14.9005	15.5958	0.785663	0.0084234	0.0314037	0.00804553	0.027833	-0.507595	0.364084
hsa-miR-6817-3p	6.9487e-13	6.70549e-12	2.4759	3.01779	2.47736	3.34784	0.686873	0.072924	0.154712	0.00811795	0.027833	-0.3103	0.363128
hsa-miR-1273c	0.0123753	0.019987	3.78501	4.09836	3.85214	4.16524	0.804767	0.00797793	0.0300346	0.00843129	0.0286514	-0.441311	0.36379
hsa-miR-3157-3p	2.73531e-06	8.94772e-06	2.63571	3.29497	2.80118	3.31681	0.633206	0.0166486	0.0524023	0.00893943	0.0301118	-0.576804	0.364819
hsa-miR-181a-5p	0.0276764	0.0409313	12.9568	13.289	12.981	13.3828	0.794322	0.0047051	0.021509	0.00904642	0.0302072	-0.431949	0.365187
hsa-miR-196b-5p	0.000762874	0.00165432	6.77464	6.1118	7.00343	6.04412	1.5832	0.00728641	0.0279798	0.00916498	0.0303392	0.476434	0.63474
hsa-miR-335-5p	0.00159826	0.00318004	2.76758	3.31589	2.75734	3.43962	0.683816	0.0150078	0.0488391	0.00975244	0.032008	-0.403972	0.366363
hsa-miR-24-3p	1.41058e-06	4.86145e-06	10.1965	9.80967	10.1717	9.68965	1.30757	0.0441058	0.112163	0.0105247	0.0342498	0.385934	0.632241
hsa-miR-548k	8.51262e-12	5.76469e-11	3.50697	2.53875	4.15453	2.96039	1.95642	0.00949141	0.0347114	0.0116526	0.0376018	0.42123	0.630403
hsa-miR-324-5p	0.00611171	0.0108217	8.21729	8.48067	8.21206	8.51157	0.833135	0.0059431	0.0242782	0.0121343	0.0388297	-0.427192	0.370332
hsa-miR-151b	0.34336	0.388672	11.5172	11.792	11.5818	11.821	0.82659	0.00690821	0.0267955	0.0126008	0.0399892	-0.489715	0.371141
hsa-miR-222-3p	0.575976	0.609114	8.92154	8.68732	9.10698	8.66744	1.17627	0.050236	0.122093	0.0139482	0.04363	0.388171	0.627095
hsa-miR-146b-5p	0.00538427	0.00957754	5.00932	4.67045	5.4062	4.76199	1.26477	0.193092	0.329543	0.0139752	0.04363	0.301704	0.627095
hsa-miR-320d	0.598196	0.625549	5.00096	4.62477	5.17186	4.61311	1.29791	0.0271774	0.0799916	0.0145368	0.0450171	0.428096	0.62636
hsa-miR-6803-3p	2.16701e-05	6.53488e-05	8.07471	7.83677	8.01625	7.7426	1.17931	0.0249762	0.0755186	0.016339	0.0501934	0.391374	0.624155
hsa-miR-125b-5p	0.0406703	0.0579288	7.26712	7.708	7.01462	7.80203	0.736688	0.0550738	0.128953	0.0169911	0.0515849	-0.383097	0.37658
hsa-miR-4301	2.96261e-12	2.33381e-11	3.22022	3.751	3.67096	3.84423	0.692177	0.0299237	0.0857514	0.0171279	0.0515849	-0.52148	0.376727
hsa-miR-129-1-3p	4.54251e-12	3.24705e-11	2.87614	2.33894	2.81044	2.5807	1.45116	0.00485488	0.0217199	0.017195	0.0515849	0.430755	0.623199
hsa-miR-210-5p	3.63995e-19	1.40502e-17	3.65505	3.19472	3.75298	3.31061	1.37586	0.00407166	0.0197914	0.0177322	0.0527844	0.362852	0.622611
hsa-miR-96-5p	0.0013525	0.00273332	10.1607	9.62374	10.428	9.7438	1.4509	0.0450394	0.113784	0.0181353	0.0532532	0.364422	0.62217
hsa-miR-1307-3p	0.60784	0.632415	11.1338	10.8386	11.258	10.8785	1.22703	0.0674191	0.147777	0.0181671	0.0532532	0.341799	0.622096
hsa-miR-2110	0.198658	0.239632	10.3443	10.1047	10.2678	10.0749	1.18061	0.0113447	0.0403369	0.0185702	0.0540224	0.445962	0.621655
hsa-miR-5189-3p	2.22706e-19	9.5516e-18	5.43286	5.88324	5.79704	6.27692	0.73185	0.134401	0.251141	0.019511	0.0563325	-0.264021	0.379227
hsa-miR-100-5p	3.35262e-11	2.02205e-10	8.43969	9.46454	8.2439	10.8118	0.49146	0.0383396	0.102954	0.0201784	0.0576482	-0.383223	0.379888
hsa-miR-6859-3p	8.52377e-14	8.89237e-13	4.11727	4.50962	4.26466	4.62059	0.761886	0.0529376	0.126261	0.0202669	0.0576482	-0.380072	0.379962
hsa-miR-34a-5p	0.00458349	0.00826742	5.31787	4.92639	5.43837	5.00852	1.31174	0.0622651	0.141478	0.0204215	0.0576608	0.363257	0.619891
hsa-miR-5193	2.33115e-18	5.99883e-17	2.95066	2.41978	3.20074	2.84654	1.44481	0.0146213	0.0479878	0.0206481	0.0578749	0.343987	0.619671
hsa-miR-3158-5p	7.63036e-08	3.27257e-07	3.81418	4.05204	3.90265	4.11027	0.848006	0.0438995	0.112163	0.0211254	0.0585812	-0.356017	0.38077
hsa-miR-4479	2.7284e-16	4.7871e-15	3.63262	4.01459	3.84424	4.11027	0.76739	0.0818448	0.165413	0.0212052	0.0585812	-0.449604	0.380844
hsa-miR-6514-3p	0.760128	0.77213	4.69008	5.00288	4.72252	5.00852	0.805075	0.0367599	0.0994071	0.0219337	0.060161	-0.440358	0.381505
hsa-miR-145-5p	0.0247782	0.0373609	6.30969	5.98816	6.30835	5.96857	1.24966	0.0650236	0.14566	0.0224314	0.0610898	0.364338	0.618054
hsa-miR-150-3p	1.72259e-14	2.07788e-13	2.51842	1.99666	2.78049	2.36048	1.43571	0.0315238	0.0883586	0.0227643	0.0615599	0.33396	0.617759
hsa-miR-6775-3p	0.000704717	0.0015544	3.92501	4.36957	4.08998	4.37439	0.734808	0.0297885	0.0857514	0.0236335	0.0634634	-0.475182	0.382976
hsa-miR-17-3p	0.0999825	0.128644	4.50167	4.06799	4.48532	4.14381	1.35068	0.0340022	0.0926973	0.0244335	0.065156	0.435283	0.616363
hsa-miR-23b-3p	0.000907623	0.00193559	10.6123	10.4338	10.6872	10.4913	1.13167	0.0521	0.12504	0.025356	0.0671498	0.37573	0.615481
hsa-miR-378c	0.564805	0.600591	5.87935	6.17857	5.79116	6.19476	0.812689	0.0313939	0.0883586	0.0258187	0.0679067	-0.370545	0.38474
hsa-miR-6511b-3p	0.304254	0.351622	7.20884	7.00695	7.20563	6.99478	1.1502	0.0465062	0.115964	0.026195	0.0684278	0.328475	0.614966
hsa-miR-320b	0.00669788	0.0116427	7.91156	7.62416	7.84745	7.56304	1.22044	0.0427742	0.111737	0.0266748	0.0692102	0.344839	0.614599
hsa-miR-328-3p	0.11412	0.144903	10.3386	10.6447	10.1051	10.6872	0.808821	0.0662292	0.147006	0.0286086	0.0737296	-0.389027	0.386872
hsa-miR-200c-3p	0.0039643	0.00730769	4.24429	3.96668	4.2996	4.04776	1.21219	0.0202716	0.0627766	0.0296402	0.0758788	0.364295	0.612467
hsa-miR-18a-3p	0.806822	0.81741	8.82882	9.03087	8.79714	9.01453	0.869315	0.0535054	0.126828	0.0317869	0.0808355	-0.360907	0.389003
hsa-miR-425-3p	0.00300218	0.00565289	9.34953	9.47598	9.36635	9.53549	0.916082	0.077339	0.160531	0.0329426	0.0832234	-0.260325	0.389812
hsa-miR-6511a-3p	0.309457	0.355307	7.38083	7.16196	7.3987	7.17015	1.16382	0.0578305	0.132976	0.0333334	0.0836223	0.35193	0.610041
hsa-miR-636	0.177818	0.218592	8.33002	8.5393	8.26343	8.56917	0.86497	0.0789455	0.162113	0.033536	0.0836223	-0.363428	0.390106
hsa-miR-1180-3p	9.51203e-05	0.000249772	12.2319	12.4734	12.0855	12.3911	0.845866	0.0709164	0.151288	0.0339412	0.0840867	-0.343683	0.390473
hsa-miR-3157-5p	0.0463439	0.0648143	5.93507	5.71896	6.02606	5.72676	1.16159	0.0137159	0.0454042	0.034176	0.0841254	0.357977	0.609527
hsa-miR-1229-3p	0.853733	0.862673	5.3631	5.05951	5.26727	5.06322	1.23421	0.0281311	0.081836	0.0347839	0.0850766	0.398107	0.609159
hsa-miR-26b-3p	9.13657e-06	2.86725e-05	5.70616	6.05267	5.72875	6.2419	0.786483	0.060457	0.138187	0.0354019	0.0852638	-0.310636	0.391208
hsa-miR-6842-3p	0.212317	0.255309	6.12606	6.4467	6.14672	6.37873	0.800715	0.0489086	0.119888	0.0355232	0.0852638	-0.444644	0.391282
hsa-miR-20a-5p	0.00258244	0.00491044	6.35702	5.80619	6.49484	5.70113	1.46493	0.0455924	0.114428	0.0355266	0.0852638	0.381325	0.608718
hsa-miR-6802-3p	0.274165	0.322645	5.18384	4.94724	5.11801	4.94398	1.17821	0.0162937	0.051709	0.036023	0.0859182	0.391695	0.608424
hsa-miR-3605-3p	0.31174	0.356011	8.71283	8.9608	8.76366	9.01453	0.842083	0.0813322	0.165246	0.0363654	0.0861994	-0.359809	0.391797
hsa-miR-1285-5p	1.16949e-06	4.17984e-06	5.68121	6.01084	5.62299	6.08002	0.79574	0.0440796	0.112163	0.0388891	0.0916161	-0.439987	0.393193
hsa-miR-1296-5p	0.874788	0.88164	5.20089	5.50932	5.06332	5.48603	0.807516	0.0550648	0.128953	0.0398431	0.0932912	-0.372237	0.393708
hsa-miR-1843	0.00355476	0.00666085	5.73235	5.52954	5.68516	5.52271	1.15093	0.0214905	0.0660187	0.0448953	0.104484	0.365707	0.603719
hsa-miR-431-5p	4.21276e-08	1.86911e-07	3.11799	3.44975	3.03778	3.67643	0.794568	0.116795	0.224246	0.0461306	0.106618	-0.249654	0.396869
hsa-miR-130b-5p	7.29718e-06	2.30878e-05	9.29722	9.46656	9.2677	9.48805	0.889252	0.146292	0.262506	0.0463675	0.106618	-0.243925	0.397016
hsa-miR-103a-3p	1.21669e-05	3.75715e-05	11.8803	11.6466	12.0378	11.7087	1.17585	0.134727	0.251141	0.0468956	0.10719	0.287237	0.60269
hsa-miR-1908-5p	4.51989e-12	3.24705e-11	3.79145	3.40943	3.88666	3.40543	1.30317	0.0405151	0.107295	0.0473869	0.107672	0.33283	0.602543
hsa-miR-342-5p	0.450715	0.491458	6.21726	5.98054	6.25573	5.99744	1.17831	0.0681159	0.147777	0.0481857	0.108843	0.329433	0.602176
hsa-miR-4433b-5p	0.544115	0.580189	6.88468	6.46475	6.82688	6.43834	1.33786	0.0557933	0.129846	0.0488333	0.109661	0.384008	0.601882
hsa-miR-29b-3p	0.0101564	0.0167537	8.62739	8.94402	8.77427	9.06318	0.802945	0.0519421	0.12504	0.051465	0.114899	-0.328143	0.399294
hsa-miR-4435	0.0911789	0.118502	4.60901	4.87403	4.7036	4.9509	0.832187	0.0436975	0.112163	0.0525307	0.1166	-0.366526	0.399735
hsa-miR-340-3p	9.48369e-07	3.45349e-06	7.45366	7.75269	7.3497	8.01625	0.812799	0.0781935	0.161432	0.0530406	0.117055	-0.295895	0.399956
hsa-miR-345-5p	3.21758e-05	9.55373e-05	9.3744	9.62259	9.34203	9.48805	0.84195	0.0472984	0.117178	0.0540301	0.118557	-0.344791	0.400397
hsa-miR-584-3p	0.42058	0.469202	6.91519	7.13951	6.79407	7.13699	0.855999	0.0770606	0.160531	0.0559032	0.121971	-0.355635	0.401132
hsa-miR-937-3p	9.60539e-15	1.19603e-13	3.16819	3.35029	3.38955	3.5802	0.881415	0.296767	0.436879	0.0572041	0.122152	-0.144509	0.401647
hsa-miR-30c-5p	0.0292336	0.042743	11.1832	11.4708	11.1871	11.4552	0.81925	0.0272888	0.0799916	0.0573585	0.122152	-0.38084	0.401794
hsa-miR-548h-3p	4.79485e-19	1.60107e-17	6.43363	6.27634	6.56722	7.0234	1.11519	0.445039	0.591888	0.0573823	0.122152	0.0916235	0.40172
hsa-miR-500b-5p	5.10809e-12	3.52093e-11	3.00138	3.42209	3.23627	3.48838	0.747054	0.0742013	0.156557	0.0573905	0.122152	-0.41698	0.40172
hsa-miR-106a-5p	0.0180725	0.0281289	4.91444	4.4748	4.93443	4.56288	1.35627	0.0490168	0.119888	0.0575767	0.122152	0.375534	0.598206
hsa-miR-548z	4.97741e-19	1.60107e-17	6.44233	6.28858	6.56722	7.0234	1.11246	0.455832	0.597404	0.0592747	0.124883	0.0895262	0.402455
hsa-miR-30d-5p	0.00470782	0.00845219	11.7122	12.0816	11.7087	11.9062	0.774084	0.0114565	0.0403604	0.0595147	0.124883	-0.394813	0.402602
hsa-miR-500a-5p	2.76949e-12	2.22713e-11	3.15596	3.59408	3.43101	3.66829	0.738098	0.0687523	0.14832	0.0626118	0.130383	-0.449272	0.403705
hsa-miR-1285-3p	0.0841824	0.110525	3.76857	3.5354	3.94516	3.55484	1.17541	0.113941	0.219866	0.0628146	0.130383	0.292033	0.596222
hsa-miR-154-5p	2.28172e-10	1.27644e-09	2.92331	3.27644	3.01853	3.52565	0.782883	0.207468	0.343274	0.0632204	0.130519	-0.223024	0.403925
hsa-miR-6777-3p	0.00403524	0.00738201	5.58082	5.3564	5.543	5.28085	1.16831	0.0803716	0.164163	0.0665182	0.136594	0.284047	0.594899
hsa-miR-7704	1.3317e-06	4.63096e-06	4.26057	3.86667	4.21265	3.78758	1.31393	0.102102	0.199022	0.0695263	0.142011	0.370408	0.593869
hsa-miR-3613-5p	2.24435e-07	9.02416e-07	4.27468	3.47143	4.63021	3.72713	1.74502	0.0681028	0.147777	0.0706064	0.143454	0.309693	0.593502
hsa-miR-454-3p	0.192688	0.234629	5.65204	5.13172	5.69418	5.14466	1.43428	0.0418208	0.109995	0.0719672	0.145449	0.346912	0.593061
hsa-miR-21-5p	0.000295897	0.000696439	10.104	9.65718	10.0133	9.80641	1.36299	0.0397448	0.105986	0.0728268	0.146416	0.353016	0.592767
hsa-miR-142-3p	0.347171	0.391836	5.05173	5.56881	5.28214	5.66044	0.698783	0.0704608	0.151156	0.0733268	0.146654	-0.316194	0.40738
hsa-miR-6793-3p	8.05749e-15	1.03673e-13	4.85111	4.55979	4.83497	4.6547	1.22376	0.026092	0.0782759	0.0775285	0.154254	0.303035	0.591297
hsa-miR-4659a-3p	0.0472211	0.0658027	7.84564	8.06624	7.75864	8.08359	0.858208	0.0900388	0.178221	0.0779722	0.154337	-0.331073	0.40885
hsa-miR-25-3p	1.51543e-08	7.13359e-08	15.5236	15.6416	15.4969	15.5958	0.921441	0.0628768	0.142028	0.0786996	0.154978	-0.237143	0.410247
hsa-miR-664a-3p	0.028822	0.0424629	8.49273	8.66572	8.47154	8.70677	0.887002	0.113926	0.219866	0.0818635	0.160386	-0.274515	0.410026
hsa-miR-16-2-3p	0.434413	0.479096	8.33062	8.73731	8.30077	8.72982	0.754354	0.0267742	0.0796999	0.0836567	0.163067	-0.331661	0.410541
hsa-miR-17-5p	0.0125847	0.0202404	8.08995	7.69172	8.20478	7.84753	1.3179	0.0652436	0.14566	0.0854749	0.165136	0.346845	0.588944
hsa-miR-148b-3p	0.0704885	0.0941473	6.27405	6.16848	6.46557	6.13678	1.07592	0.50828	0.644157	0.0857453	0.165136	0.150773	0.588871
hsa-miR-330-3p	0.00188752	0.00367971	3.27614	3.15337	3.5129	3.19869	1.08882	0.450081	0.591888	0.0860083	0.165136	0.161421	0.588797
hsa-miR-7977	0.147994	0.184276	8.66006	8.80459	8.667	8.79679	0.904671	0.21958	0.355774	0.0869625	0.166137	-0.253233	0.411497
hsa-miR-4742-3p	0.00235617	0.00452478	5.04097	5.23953	4.94274	5.27076	0.871419	0.123114	0.233556	0.0998183	0.189754	-0.311071	0.414878
hsa-miR-185-3p	0.276827	0.324788	5.2123	5.04896	5.29899	5.07057	1.11987	0.172169	0.299153	0.101294	0.191611	0.234329	0.584754
hsa-miR-766-3p	0.0254881	0.0381334	7.01029	6.86786	7.24535	6.88435	1.10376	0.212345	0.347013	0.102473	0.19289	0.211557	0.58446
hsa-miR-501-3p	0.184638	0.225538	6.08872	6.28744	6.09924	6.2514	0.871323	0.0667826	0.147382	0.106121	0.198783	-0.317734	0.416422
hsa-miR-423-5p	0.174239	0.214876	11.9195	11.7648	11.9901	11.7087	1.11323	0.13669	0.252351	0.107054	0.199558	0.219198	0.583284
hsa-miR-221-3p	3.77557e-05	0.000109577	7.59994	7.32091	7.86355	7.46011	1.21338	0.180706	0.311171	0.109227	0.202624	0.241736	0.582843
hsa-miR-4749-3p	1.72673e-06	5.8984e-06	3.79537	3.50352	3.86568	3.65249	1.22421	0.0561599	0.129912	0.110186	0.20342	0.307132	0.582623
hsa-miR-584-5p	5.86111e-05	0.000162762	8.86219	8.64387	8.92489	8.75251	1.16338	0.133189	0.250708	0.115613	0.211528	0.273202	0.581373
hsa-miR-204-5p	0.000934516	0.00197116	3.8762	4.13201	3.96434	4.32853	0.837521	0.231083	0.366677	0.11568	0.211528	-0.19441	0.418627
hsa-miR-323b-3p	0.000234114	0.000568353	4.75458	5.03913	4.51517	5.17879	0.820995	0.1949	0.331158	0.117002	0.212731	-0.219813	0.418921
hsa-miR-505-5p	0.00802212	0.0135813	7.17634	7.00185	7.2166	6.97207	1.12857	0.144521	0.260545	0.117981	0.212731	0.285359	0.580859
hsa-miR-4755-5p	0.144673	0.181311	5.47141	5.67891	5.3905	5.70113	0.866037	0.203463	0.341178	0.117999	0.212731	-0.252759	0.419141
hsa-miR-365a-3p	0.00397569	0.00730769	5.10447	4.93938	5.15747	4.98309	1.12124	0.139331	0.25357	0.120692	0.215178	0.24535	0.580271
hsa-miR-365b-3p	0.00397569	0.00730769	5.10447	4.93938	5.15747	4.98309	1.12124	0.139331	0.25357	0.120692	0.215178	0.24535	0.580271
hsa-miR-1270	1.37044e-15	1.95922e-14	5.20392	4.99097	5.40232	5.12214	1.15906	0.168085	0.293385	0.121037	0.215178	0.21207	0.580197
hsa-miR-361-3p	2.30239e-07	9.16209e-07	5.78428	5.63187	5.66888	5.54013	1.11142	0.248823	0.388406	0.122411	0.215625	0.17439	0.579903
hsa-miR-3960	1.98951e-11	1.25894e-10	4.01336	3.57733	3.91738	3.81922	1.35288	0.0320462	0.0891721	0.122412	0.215625	0.305184	0.579903
hsa-miR-191-3p	0.00158369	0.00316737	5.50826	5.37206	5.47461	5.4101	1.09901	0.0859186	0.171837	0.124828	0.217895	0.296904	0.579388
hsa-miR-130b-3p	0.0496905	0.0685019	5.18426	4.9478	5.11704	4.98309	1.17809	0.100779	0.197445	0.124836	0.217895	0.30925	0.579388
hsa-miR-532-3p	0.0215047	0.0328096	8.88907	8.7332	9.06318	8.66744	1.1141	0.272499	0.415236	0.126175	0.219235	0.191446	0.579094
hsa-miR-143-3p	0.74759	0.761398	5.98729	6.15844	5.9179	6.21327	0.888139	0.279221	0.420476	0.126944	0.219578	-0.2048	0.421053
hsa-miR-30e-5p	8.96074e-05	0.000236907	4.89673	5.1416	4.85712	5.29799	0.843893	0.155832	0.277035	0.128371	0.221051	-0.284521	0.421347
hsa-miR-26a-5p	0.00119027	0.00245692	13.8685	13.6759	13.9123	13.7407	1.14283	0.0752034	0.157804	0.130692	0.224043	0.321411	0.577992
hsa-miR-183-3p	0.000499624	0.00114115	6.98296	7.16722	7.00797	7.228	0.880102	0.15964	0.2812	0.132338	0.224131	-0.267703	0.422155
hsa-miR-641	0.00198542	0.00383185	5.25664	5.36893	5.2462	5.42696	0.925117	0.366052	0.511142	0.132711	0.224131	-0.151193	0.422229
hsa-miR-10527-5p	0.0533248	0.0729907	5.15036	4.97996	5.17486	5.05582	1.12538	0.181569	0.311261	0.132713	0.224131	0.246544	0.577771
hsa-miR-210-3p	0.0166952	0.0260905	6.59748	6.40688	6.66452	6.40888	1.14124	0.264778	0.409974	0.133078	0.224131	0.217002	0.577698
hsa-miR-4508	0.440525	0.484452	6.50832	6.11675	6.65951	6.14706	1.31182	0.178157	0.308163	0.133821	0.224399	0.244494	0.577551
hsa-miR-1292-5p	0.426985	0.47361	6.98038	6.86359	6.99791	6.85306	1.08432	0.13618	0.252351	0.136015	0.226411	0.251766	0.57711
hsa-miR-654-3p	3.82018e-07	1.47459e-06	3.75248	3.97208	3.76796	4.1255	0.8588	0.291088	0.432032	0.136422	0.226411	-0.160002	0.422964
hsa-miR-625-3p	0.315963	0.359769	5.48796	5.36797	5.49486	5.35403	1.08673	0.299645	0.439174	0.13679	0.226411	0.190264	0.576963
hsa-miR-92b-3p	0.463535	0.504013	11.3984	11.6149	11.4152	11.6258	0.860617	0.196906	0.333092	0.137737	0.226999	-0.24412	0.423258
hsa-miR-6881-3p	2.70217e-07	1.06433e-06	4.01101	3.90127	4.17258	3.97327	1.07903	0.434833	0.583831	0.143285	0.235134	0.143538	0.575713
hsa-miR-543	1.072e-11	7.01341e-11	2.93782	3.21975	3.20296	3.43101	0.822486	0.277893	0.420476	0.144462	0.236056	-0.191006	0.424507
hsa-miR-486-5p	5.26532e-22	5.08104e-20	17.0224	16.8848	16.9424	16.9424	1.1001	0.250997	0.390213	0.145341	0.236487	0.245388	0.550941
hsa-miR-628-3p	0.444739	0.487697	5.32484	5.16008	5.43149	5.22159	1.12098	0.208289	0.343274	0.146027	0.2366	0.220934	0.575198
hsa-miR-296-5p	0.482223	0.521395	6.86738	6.65883	6.67949	6.70054	1.15553	0.083447	0.167768	0.151212	0.243972	0.272088	0.574243
hsa-miR-6894-3p	0.00953773	0.0158688	5.80971	5.6357	5.80961	5.66044	1.12819	0.225273	0.361166	0.152443	0.24493	0.221466	0.574022
hsa-miR-21-3p	3.42505e-12	2.64414e-11	2.72761	3.01685	2.78049	3.16792	0.818332	0.222401	0.358832	0.153678	0.245884	-0.231928	0.426198
hsa-miR-7976	0.74025	0.755916	5.33475	5.54937	5.38337	5.54013	0.861773	0.122978	0.233556	0.157817	0.250428	-0.25727	0.426933
hsa-miR-133a-3p	3.38014e-09	1.69446e-08	3.25589	3.51749	3.1856	3.5952	0.834163	0.322488	0.465546	0.157822	0.250428	-0.174154	0.426933
hsa-miR-660-5p	0.000632345	0.0014191	7.05882	7.20965	6.76629	7.21662	0.900733	0.353198	0.494992	0.162451	0.255685	-0.163574	0.427742
hsa-miR-664b-3p	0.485239	0.523191	6.61123	6.78846	6.54249	6.79979	0.884403	0.212365	0.347013	0.162466	0.255685	-0.243066	0.427742
hsa-miR-150-5p	0.00164926	0.00324803	12.7865	13.0324	12.74	13.3828	0.843299	0.206471	0.343224	0.166135	0.260392	-0.201824	0.428403
hsa-miR-326	0.0419103	0.0592048	7.66395	7.84324	7.62765	7.80203	0.883132	0.233618	0.369175	0.170722	0.265462	-0.219121	0.429138
hsa-miR-550a-3p	0.467554	0.506954	6.41906	6.59638	6.46014	6.58161	0.884345	0.138184	0.25357	0.170753	0.265462	-0.260999	0.429138
hsa-miR-363-5p	1.02806e-18	2.83451e-17	3.05502	2.98864	3.40173	3.15617	1.04709	0.781036	0.852039	0.172989	0.267853	0.0579772	0.570494
hsa-miR-6509-3p	1.27664e-06	4.47983e-06	3.84717	4.04893	4.07877	4.11027	0.869487	0.241256	0.379681	0.177512	0.273753	-0.235822	0.430241
hsa-miR-18b-3p	0.00106538	0.00222289	4.36552	4.23642	4.34514	4.26468	1.09362	0.313595	0.456138	0.182597	0.280468	0.187935	0.56895
hsa-miR-1303	0.0062065	0.0109393	4.87844	5.10331	5.07203	5.17879	0.855675	0.15861	0.280675	0.187791	0.28677	-0.248221	0.431858
hsa-miR-146a-5p	0.688414	0.708607	8.68906	8.55879	8.73212	8.55089	1.0945	0.314838	0.456219	0.188193	0.28677	0.182853	0.568068
hsa-miR-20b-5p	4.31045e-05	0.000121448	8.42769	8.21709	8.77465	8.42855	1.15717	0.26691	0.409974	0.195484	0.296703	0.199339	0.566966
hsa-miR-502-3p	0.0958941	0.124212	5.65056	5.79201	5.58726	5.79707	0.906608	0.266073	0.409974	0.207065	0.313043	-0.182452	0.434725
hsa-miR-320c	0.193322	0.234661	5.90444	5.73973	5.83707	5.66888	1.12094	0.338404	0.481221	0.21015	0.316462	0.162655	0.564834
hsa-miR-6513-5p	0.659806	0.682802	4.94354	4.81719	4.89815	4.81762	1.09153	0.0974761	0.191953	0.211701	0.317552	0.249752	0.564613
hsa-miR-3613-3p	6.46444e-05	0.000175723	4.98735	5.10685	4.92984	5.09698	0.920509	0.279222	0.420476	0.215899	0.322589	-0.164081	0.435975
hsa-miR-18b-5p	4.43244e-12	3.24705e-11	3.71509	3.88996	3.59354	4.07877	0.885847	0.470073	0.609825	0.226105	0.336529	-0.119595	0.437371
hsa-miR-1306-5p	0.0134332	0.0214265	9.74494	9.62694	9.80641	9.53549	1.08523	0.31244	0.456138	0.22702	0.336585	0.168462	0.562482
hsa-miR-500a-3p	0.0871348	0.113629	5.3455	5.52207	5.25122	5.56329	0.884802	0.198621	0.33452	0.231042	0.341231	-0.218097	0.438033
hsa-miR-339-3p	0.0653271	0.0878616	6.8658	7.0734	7.0576	7.03436	0.865979	0.0888049	0.17669	0.239446	0.352288	-0.28764	0.439136
hsa-miR-3130-5p	0.000286261	0.000677895	5.75228	5.86207	5.69274	5.91478	0.926722	0.447833	0.591888	0.242881	0.355979	-0.138474	0.439577
hsa-miR-323a-3p	6.27132e-11	3.7242e-10	3.26188	3.3698	3.27789	3.5952	0.927928	0.579312	0.699547	0.245197	0.358007	-0.0762397	0.439871
hsa-miR-181b-5p	0.179194	0.219584	8.20765	8.04671	8.19742	8.08359	1.11802	0.123468	0.233556	0.252681	0.367148	0.275418	0.559174
hsa-miR-10401-3p	0.58441	0.614666	5.90043	5.80511	6.01692	5.78768	1.0683	0.447803	0.591888	0.25337	0.367148	0.129895	0.5591
hsa-miR-4326	7.16359e-20	3.95021e-18	4.48934	4.426	5.16659	5.4023	1.04488	0.883746	0.924682	0.258639	0.373373	0.023933	0.441561
hsa-miR-6820-3p	0.000119726	0.000304708	3.32767	3.49207	3.43761	3.61594	0.892298	0.330343	0.4751	0.259935	0.373839	-0.176205	0.441708
hsa-miR-6799-3p	3.27424e-14	3.61102e-13	4.20387	4.05595	4.34801	4.11027	1.10797	0.296941	0.436879	0.274027	0.392635	0.160619	0.556601
hsa-miR-6836-5p	6.29332e-14	6.74784e-13	2.81724	3.02387	2.89511	3.13716	0.866555	0.339034	0.481221	0.277159	0.395064	-0.218108	0.443767
hsa-miR-132-3p	0.291128	0.338091	6.43669	6.2672	6.39817	6.32223	1.12466	0.149632	0.26725	0.277779	0.395064	0.219558	0.55616
hsa-miR-6734-3p	7.81593e-05	0.000208065	5.16138	5.07529	5.25122	5.03002	1.06149	0.396798	0.547086	0.289275	0.409896	0.137386	0.554837
hsa-miR-6833-3p	0.00041358	0.000961699	6.15223	6.03605	6.18127	6.08938	1.08386	0.227373	0.362287	0.291869	0.411473	0.199067	0.554543
hsa-miR-579-5p	0.000169664	0.000422517	5.33993	5.42447	5.34023	5.49486	0.943086	0.458322	0.598624	0.292532	0.411473	-0.116076	0.445531
hsa-miR-29c-3p	0.00503409	0.00899611	7.21409	7.40155	7.36108	7.46011	0.878149	0.243064	0.380965	0.299082	0.419151	-0.202493	0.446266
hsa-miR-1284	0.307714	0.35456	5.06927	5.21005	5.07648	5.22159	0.90703	0.285121	0.426018	0.302422	0.422292	-0.173279	0.446633
hsa-miR-151a-3p	0.000258404	0.000615703	7.36651	7.50162	7.66161	7.68759	0.910602	0.449512	0.591888	0.30778	0.428215	-0.116709	0.447221
hsa-miR-27a-3p	1.29622e-07	5.49826e-07	9.609	9.63754	9.51066	9.7438	0.980409	0.820017	0.884513	0.31506	0.43676	-0.0359578	0.44803
hsa-miR-7109-3p	9.21766e-11	5.39094e-10	3.55547	3.34305	3.49844	3.48355	1.15863	0.164857	0.289064	0.316649	0.43676	0.222429	0.551823
hsa-miR-6743-3p	2.00665e-14	2.34717e-13	4.19555	4.28621	4.27581	4.43129	0.93909	0.513048	0.645935	0.317334	0.43676	-0.0997419	0.448251
hsa-miR-3940-3p	0.599619	0.625549	7.5951	7.69068	7.59832	7.7426	0.935896	0.604921	0.714737	0.334125	0.458228	-0.0988877	0.450015
hsa-let-7d-3p	0.00890271	0.0148764	11.1999	11.0702	11.1164	10.9477	1.09406	0.370547	0.515543	0.339607	0.464089	0.143563	0.549397
hsa-miR-18a-5p	9.15685e-12	6.09404e-11	4.54095	4.63225	4.41423	4.91079	0.938676	0.704038	0.79074	0.344928	0.469689	-0.0631496	0.451117
hsa-miR-6812-3p	8.45603e-13	7.96104e-12	3.72173	3.53463	3.82734	3.65249	1.13847	0.141744	0.256743	0.348572	0.472975	0.206448	0.548515
hsa-miR-6786-3p	4.84304e-17	9.83902e-16	3.00136	3.1131	3.21367	3.31061	0.925473	0.541159	0.674201	0.356671	0.482259	-0.0985831	0.452293
hsa-miR-6747-3p	0.0633541	0.086108	4.90006	5.00319	4.80961	5.01481	0.931014	0.492649	0.630591	0.362643	0.488613	-0.124059	0.452882
hsa-miR-3124-5p	6.38599e-05	0.000174822	4.54743	4.62505	4.53391	4.69755	0.947619	0.424282	0.573677	0.364138	0.488913	-0.122692	0.453029
hsa-miR-942-3p	1.03972e-15	1.54359e-14	6.57338	6.64344	6.56807	6.64941	0.952598	0.401679	0.550874	0.367879	0.492215	-0.135437	0.453396
hsa-miR-362-5p	0.0385538	0.055529	6.6472	6.5739	6.65341	6.54206	1.05212	0.507381	0.644157	0.369419	0.492558	0.113497	0.546457
hsa-miR-3909	0.000223358	0.000545671	5.38487	5.32865	5.37611	5.20367	1.03973	0.6385	0.742981	0.382463	0.508186	0.0712107	0.545207
hsa-miR-505-3p	0.291669	0.338091	6.68611	6.60734	6.72205	6.60316	1.05612	0.423226	0.573677	0.391822	0.518103	0.154163	0.544325
hsa-miR-7855-5p	4.70092e-07	1.79659e-06	4.73338	4.80317	4.80117	4.88595	0.952773	0.588765	0.704318	0.392625	0.518103	-0.0929674	0.455748
hsa-miR-4707-3p	2.7243e-16	4.7871e-15	3.63505	3.57233	4.76157	4.94398	1.04443	0.907739	0.939546	0.396683	0.521665	0.0189176	0.456189
hsa-miR-140-5p	2.11288e-07	8.58495e-07	5.32202	5.12017	5.25437	5.17879	1.15017	0.27025	0.413451	0.398164	0.521825	0.178257	0.543737
hsa-miR-330-5p	0.0647417	0.0876577	7.31369	7.38099	7.12608	7.31356	0.954422	0.604403	0.714737	0.410153	0.53571	-0.105573	0.457365
hsa-miR-194-5p	1.00607e-18	2.83451e-17	10.0795	9.94866	10.2363	10.4257	1.09489	0.575603	0.699047	0.413238	0.53791	0.0799405	0.45766
hsa-miR-6879-3p	5.58297e-10	2.99309e-09	2.94417	3.05505	2.89511	3.2333	0.926019	0.54919	0.678099	0.415867	0.539503	-0.105599	0.45788
hsa-miR-139-5p	0.516302	0.552057	8.91169	8.75132	8.86366	8.75251	1.11758	0.291397	0.432032	0.421535	0.543263	0.17363	0.541605
hsa-miR-1234-3p	0.000173007	0.000428081	3.86103	3.83047	4.04773	3.85279	1.02141	0.858235	0.910393	0.421595	0.543263	0.0300008	0.541605
hsa-miR-3620-3p	1.95192e-20	1.50689e-18	3.13914	2.91067	3.34732	3.2333	1.17159	0.339866	0.481221	0.425699	0.546717	0.1513	0.541238
hsa-miR-3619-3p	4.06522e-09	1.9863e-08	3.21958	3.24563	3.20171	3.34784	0.982105	0.844128	0.900404	0.43152	0.552345	-0.0316351	0.459277
hsa-miR-7706	7.7489e-18	1.86942e-16	5.33728	5.32564	5.34427	5.50363	1.0081	0.925651	0.955511	0.443268	0.565498	0.0121766	0.460306
hsa-miR-6819-3p	2.56418e-12	2.10591e-11	3.9538	3.83907	3.98072	3.91349	1.08277	0.460416	0.599321	0.45951	0.584277	0.119133	0.538298
hsa-miR-139-3p	0.00746496	0.0127499	3.68752	3.51009	3.47781	3.60955	1.13087	0.225729	0.361166	0.462107	0.58476	0.210263	0.538077
hsa-miR-130a-3p	0.032196	0.0465455	8.06713	7.95474	8.19014	7.96902	1.08102	0.431826	0.581829	0.462935	0.58476	0.143477	0.538004
hsa-miR-409-3p	0.0241219	0.0366577	6.61107	6.70993	6.60986	6.82116	0.933768	0.588503	0.704318	0.478717	0.602712	-0.0947644	0.46332
hsa-miR-1271-5p	0.497782	0.533733	5.01401	5.04307	4.98201	5.0474	0.980052	0.797454	0.865035	0.492961	0.618618	-0.0472222	0.464496
hsa-miR-6749-3p	1.22794e-06	4.34848e-06	6.16821	6.07092	6.16215	6.10909	1.06976	0.397492	0.547086	0.508336	0.635834	0.138126	0.534255
hsa-miR-5100	0.120579	0.152309	8.79574	8.88993	8.84177	8.84177	0.936793	0.39494	0.547086	0.510972	0.637056	-0.131684	0.465966
hsa-miR-4454	0.0504605	0.0693158	6.79788	6.90902	6.88972	6.93839	0.925862	0.342118	0.481221	0.514735	0.638764	-0.161613	0.46626
hsa-miR-3158-3p	0.1025	0.131445	5.04307	5.1671	4.91387	5.0474	0.917623	0.408732	0.556571	0.515669	0.638764	-0.127165	0.466333
hsa-miR-1976	0.671923	0.693482	7.62398	7.53878	7.544	7.55039	1.06083	0.565441	0.690202	0.523005	0.643927	0.102663	0.533079
hsa-miR-193a-5p	0.310203	0.355307	6.15052	6.10124	6.06617	6.08938	1.03475	0.704253	0.79074	0.523959	0.643927	0.0790857	0.533005
hsa-miR-10399-3p	0.00720514	0.0123608	7.15905	7.23765	7.17015	7.228	0.946978	0.504226	0.643265	0.524868	0.643927	-0.132368	0.467069
hsa-miR-149-5p	0.897778	0.902454	4.44909	4.53583	4.44855	4.61311	0.941648	0.609529	0.717973	0.529545	0.645541	-0.0873206	0.467436
hsa-miR-6741-3p	2.12289e-11	1.32167e-10	3.82757	3.83871	4.01519	3.85279	0.992308	0.952396	0.970734	0.529545	0.645541	-0.0108647	0.532564
hsa-miR-28-3p	0.287139	0.335793	7.53026	7.48274	7.49373	7.52568	1.03348	0.617259	0.724855	0.53416	0.649106	0.0918591	0.532196
hsa-miR-7-5p	0.0389464	0.0558859	10.9353	11.0276	11.0114	11.0811	0.937986	0.583955	0.702943	0.540617	0.650285	-0.101408	0.468318
hsa-miR-148a-3p	0.263641	0.312164	5.47983	5.3835	5.37613	5.393	1.06905	0.646885	0.750465	0.540777	0.650285	0.093964	0.531682
hsa-miR-6764-5p	1.70318e-19	8.21787e-18	3.18708	3.03066	3.23675	3.16323	1.11452	0.205088	0.342407	0.541722	0.650285	0.157701	0.531608
hsa-miR-941	7.28102e-05	0.000195409	10.43	10.3977	10.4913	10.4257	1.02266	0.749147	0.836257	0.54323	0.650285	0.0613624	0.531461
hsa-miR-629-3p	6.22655e-05	0.000171675	5.8776	5.81861	5.87197	5.85767	1.04174	0.562033	0.690202	0.543598	0.650285	0.0934374	0.531461
hsa-miR-22-5p	0.388837	0.436062	6.99436	7.04267	6.97777	7.04762	0.967065	0.566181	0.690202	0.545475	0.650504	-0.095917	0.468686
hsa-miR-421	0.0424642	0.0596044	3.56834	3.50848	3.63378	3.62303	1.04236	0.694218	0.789626	0.547388	0.650765	0.07639	0.531167
hsa-miR-12136	0.000921884	0.0019552	5.03131	4.79663	4.9233	4.84266	1.17665	0.281051	0.421577	0.551182	0.653253	0.231323	0.530873
hsa-miR-331-3p	0.0013102	0.00266178	7.02673	7.1151	6.9389	6.97207	0.940589	0.521317	0.65207	0.555925	0.656847	-0.11013	0.469494
hsa-miR-140-3p	0.047942	0.0663284	9.92623	9.98832	9.89915	9.9825	0.957873	0.473766	0.612546	0.56721	0.668125	-0.120382	0.470376
hsa-miR-29a-3p	1.76571e-12	1.58504e-11	7.9536	7.89729	7.98371	7.90877	1.0398	0.519154	0.651488	0.579018	0.679948	0.0816373	0.528742
hsa-miR-4738-3p	1.04907e-17	2.382e-16	2.62803	2.28954	2.62411	2.62108	1.26443	0.0312232	0.0883586	0.598683	0.700897	0.253663	0.527271
hsa-miR-125a-5p	0.0847203	0.110854	8.56962	8.64254	8.5694	8.62722	0.950712	0.577078	0.699047	0.606533	0.707929	-0.114271	0.473317
hsa-miR-487b-3p	6.10318e-13	6.04059e-12	3.00061	2.81624	3.20171	3.13716	1.13632	0.510578	0.644941	0.616589	0.717486	0.113188	0.525948
hsa-miR-320a-3p	0.106094	0.135156	13.1505	13.1923	13.1568	13.1568	0.971475	0.684426	0.782201	0.619072	0.718198	-0.0535156	0.474272
hsa-miR-22-3p	0.000697657	0.00154768	14.9159	14.838	14.9005	14.9005	1.05544	0.490455	0.629882	0.622229	0.719687	0.153101	0.52536
hsa-miR-6780b-3p	0.000717239	0.00157304	2.53317	2.58316	2.5971	2.73516	0.965945	0.724084	0.810637	0.64286	0.741316	-0.0601956	0.475963
hsa-miR-369-5p	3.57802e-10	1.97302e-09	3.27001	3.04593	3.26241	3.13716	1.16803	0.339991	0.481221	0.654114	0.752035	0.143744	0.523228
hsa-miR-33b-3p	2.23204e-12	1.90192e-11	3.40293	3.33906	3.5262	3.41278	1.04527	0.669835	0.77011	0.665443	0.762776	0.0720398	0.52242
hsa-miR-450a-5p	0.0012378	0.00252799	4.31886	4.34884	4.32019	4.50064	0.979433	0.879092	0.922326	0.697782	0.797465	-0.0251247	0.479859
hsa-miR-4685-3p	0.646495	0.670825	9.72211	9.64099	9.7438	9.58172	1.05784	0.6509	0.752848	0.70089	0.797529	0.0911084	0.519921
hsa-miR-106b-5p	0.0117621	0.0191569	6.59129	6.60155	6.51359	6.55227	0.992916	0.956129	0.97089	0.701992	0.797529	-0.0107832	0.480153
hsa-miR-6885-3p	0.0150322	0.0237805	3.76803	3.71391	3.84851	3.74203	1.03822	0.628606	0.733692	0.70622	0.799966	0.0726071	0.519553
hsa-miR-491-5p	0.0803172	0.106173	5.52916	5.51171	5.6084	5.54013	1.01217	0.865707	0.913273	0.720006	0.813183	0.0322209	0.518597
hsa-miR-132-5p	0.000352281	0.000824124	5.34117	5.36069	5.50007	5.42696	0.986561	0.878211	0.922326	0.724267	0.815597	-0.026629	0.481697
hsa-miR-4804-3p	4.40599e-15	5.86452e-14	3.1486	3.09793	3.22452	3.32613	1.03575	0.765062	0.844207	0.73389	0.822816	0.0419299	0.482358
hsa-miR-320e	4.27679e-12	3.23694e-11	3.26544	3.42488	3.61634	3.61594	0.895376	0.591787	0.705733	0.734963	0.822816	-0.134272	0.517568
hsa-miR-93-3p	0.0663647	0.0889471	7.67468	7.67483	7.68759	7.6336	0.999901	0.998849	0.998849	0.74461	0.831192	-0.000237423	0.516907
hsa-miR-3074-5p	0.00669098	0.0116427	4.38122	4.40661	4.40076	4.44695	0.982557	0.793573	0.863263	0.74678	0.831198	-0.0419367	0.48324
hsa-miR-99b-5p	0.0254011	0.0381334	9.58737	9.64685	9.71673	9.58172	0.959605	0.70206	0.79074	0.75208	0.834623	-0.079075	0.483608
hsa-miR-15b-3p	0.000108641	0.000281445	9.6564	9.61007	9.7751	9.71698	1.03263	0.673817	0.772375	0.754204	0.834623	0.0739386	0.516245
hsa-miR-618	1.53689e-08	7.14745e-08	3.7328	3.9468	4.11319	4.00009	0.862144	0.40722	0.556485	0.760829	0.839535	-0.180792	0.484196
hsa-miR-1236-3p	4.82512e-16	7.76041e-15	3.20735	3.05861	3.27599	3.31681	1.1086	0.341827	0.481221	0.765165	0.841901	0.115413	0.48449
hsa-miR-6808-3p	0.0064993	0.0114033	3.4463	3.468	3.48683	3.44819	0.985067	0.895138	0.929009	0.779313	0.854925	-0.0247593	0.514555
hsa-miR-30e-3p	0.926417	0.928824	8.23962	8.26197	8.19014	8.24523	0.984622	0.834078	0.894654	0.783658	0.854925	-0.0284688	0.485739
hsa-miR-6882-3p	3.04923e-11	1.86826e-10	3.32252	3.35189	3.46516	3.48355	0.979845	0.856024	0.910393	0.783681	0.854925	-0.0306511	0.485739
hsa-miR-769-3p	2.61049e-06	8.61238e-06	4.76942	4.70835	4.67551	4.74338	1.04324	0.542521	0.674201	0.792434	0.861949	0.106125	0.513672
hsa-let-7i-3p	0.589493	0.618327	7.2979	7.3364	7.31268	7.36108	0.973665	0.602112	0.714737	0.79461	0.861949	-0.0890505	0.486475
hsa-miR-324-3p	4.63539e-12	3.2532e-11	7.88748	7.921	7.75243	7.80203	0.97703	0.777249	0.850383	0.804501	0.86986	-0.041827	0.512864
hsa-miR-11401	1.60369e-16	3.09513e-15	3.3579	3.18365	4.06304	4.00824	1.12838	0.661735	0.763082	0.81109	0.86986	0.0731362	0.512423
hsa-miR-501-5p	1.98868e-06	6.7336e-06	3.81363	3.85948	3.80797	3.89805	0.968721	0.760861	0.844207	0.813341	0.86986	-0.0523259	0.487724
hsa-miR-127-3p	0.105675	0.135068	5.82848	5.72515	5.73917	5.88646	1.07425	0.622175	0.7284	0.814444	0.86986	0.089697	0.512202
hsa-miR-1255b-5p	0.00011258	0.000289705	4.71685	4.67394	4.81767	4.80117	1.03019	0.763756	0.844207	0.815546	0.86986	0.0543425	0.512129
hsa-miR-424-5p	0.120742	0.152309	6.61221	6.5612	6.84219	6.52382	1.03599	0.818903	0.884513	0.817757	0.86986	0.040483	0.511982
hsa-miR-671-3p	1.81734e-10	1.03161e-09	3.33324	3.20664	3.462	3.39803	1.09171	0.547186	0.677805	0.817759	0.86986	0.0995792	0.511982
hsa-miR-542-5p	0.000738268	0.00161001	6.02479	6.02588	6.09404	6.08002	0.999248	0.991455	0.994044	0.8255	0.875668	-0.00180949	0.488533
hsa-miR-339-5p	0.0564256	0.0769621	6.88924	6.85322	6.80865	6.67952	1.02528	0.888888	0.925022	0.837707	0.88617	0.0268715	0.510659
hsa-miR-378a-3p	0.422229	0.469684	11.2672	11.2356	11.2214	11.2214	1.02217	0.762588	0.844207	0.840923	0.887128	0.0473674	0.510438
hsa-miR-103a-2-5p	1.99881e-13	2.03037e-12	4.1304	4.1256	4.25788	4.2165	1.00333	0.97355	0.983798	0.863351	0.908292	0.00513817	0.508968
hsa-miR-3944-5p	0.0420262	0.0592048	4.27178	4.338	4.38979	4.32853	0.95514	0.564302	0.690202	0.871183	0.913876	-0.100287	0.491547
hsa-miR-3173-5p	0.00836123	0.0140936	7.53242	7.52572	7.51252	7.60972	1.00465	0.953038	0.970734	0.873418	0.913876	0.00991249	0.491694
hsa-miR-1260b	0.0185437	0.0287465	13.2502	13.2577	13.445	13.3828	0.994782	0.958248	0.97089	0.887887	0.926452	-0.00905281	0.507351
hsa-miR-6849-3p	9.32649e-16	1.44001e-14	3.07094	2.95071	3.17694	3.08499	1.08691	0.436542	0.584084	0.890262	0.926452	0.106185	0.507204
hsa-miR-532-5p	3.50664e-08	1.57391e-07	10.5468	10.5228	10.6187	10.6187	1.01679	0.777303	0.850383	0.895737	0.92844	0.0438628	0.506836
hsa-miR-3187-3p	0.00122158	0.00250814	5.33604	5.33868	5.41807	5.4023	0.998167	0.981172	0.986309	0.897009	0.92844	-0.0038017	0.493237
hsa-miR-1226-3p	0.366876	0.412869	7.1262	7.13317	7.2808	7.18198	0.995178	0.952611	0.970734	0.926328	0.956209	-0.0116235	0.495148
hsa-miR-423-3p	0.139481	0.175374	14.3222	14.2865	14.0759	14.313	1.02509	0.77634	0.850383	0.935236	0.962817	0.0553669	0.495737
hsa-miR-654-5p	3.07186e-15	4.23477e-14	2.82529	2.56498	2.80901	2.90489	1.19773	0.214053	0.34829	0.962561	0.985663	0.160952	0.502499
hsa-miR-3200-5p	0.000631216	0.0014191	5.65788	5.6672	5.76573	5.74346	0.993565	0.938252	0.965922	0.962561	0.985663	-0.0133886	0.502499
hsa-miR-574-3p	0.00883845	0.0148332	10.5875	10.6005	10.6187	10.6187	0.991062	0.886745	0.925022	0.967072	0.987364	-0.0220376	0.497795
hsa-miR-485-3p	1.22357e-11	7.87164e-11	3.76681	3.59062	3.81591	3.86728	1.1299	0.478857	0.617051	0.969365	0.987364	0.100507	0.497942
hsa-miR-1260a	0.0113691	0.0185951	13.2047	13.2083	13.3828	13.2678	0.997545	0.980133	0.986309	0.975009	0.989047	-0.00431115	0.501691
hsa-miR-28-5p	0.00139206	0.00279862	6.4809	6.5244	6.5167	6.5624	0.970299	0.704102	0.79074	0.976169	0.989047	-0.0741541	0.498383
hsa-miR-378i	0.0417113	0.0591932	5.88826	5.89707	5.96862	5.91478	0.993915	0.949516	0.970734	0.979574	0.98957	-0.0112365	0.498603
hsa-miR-5010-3p	0.736557	0.754141	8.9791	8.94478	9.14615	8.92489	1.02407	0.825373	0.887796	0.981839	0.98957	0.0487298	0.50125
hsa-miR-361-5p	0.578673	0.610294	6.1577	6.13697	6.18576	6.2419	1.01447	0.839862	0.898348	0.987516	0.992055	0.0298847	0.500882
hsa-miR-1287-5p	0.974282	0.974282	5.61672	5.69111	5.67663	5.66888	0.949742	0.695035	0.789626	0.989786	0.992055	-0.073316	0.500735
hsa-miR-1227-3p	0.389744	0.436062	7.51521	7.49583	7.48035	7.46011	1.01353	0.864347	0.913273	0.992055	0.992055	0.0293033	0.500588
hsa-miR-451a	1.44136e-31	5.56364e-29	22.651	22.6335	22.651	22.651	1.01219	1	1	1	1	0.0821453	0.502793
hsa-miR-92a-3p	2.20077e-27	4.24749e-25	19.5222	19.4093	19.5222	19.5222	1.08135	1	1	1	1	0.275181	0.550279
