# Supplementary material for: CoolMPS: evaluation of antibody labeling based massively parallel non-coding RNA sequencing
Source: Nucleic Acids Res. 2020 Dec 8;49(2):e10. doi: 10.1093/nar/gkaa1122 (PMC7826284; doi:10.1093/nar/gkaa1122)
Supplement: gkaa1122_Supplemental_Files [file gkaa1122_supplemental_files.zip › supp_table5.xlsx]

## Sheet: Differential Expression CoolMPS
Supplemental Table 5: Differential expression results for Dementia vs Control of all miRNAs expressed in the CoolMPS samples
miRNA	Shapiro Raw P-value	Shapiro FDR Adjusted P-value	Mean expression in Dementia samples	Mean expression in Control samples	Median expression in Dementia samples	Median expression in Control samples	Fold change	T-test raw P-value	T-test FDR adjusted P-value	Wilcoxon rank sum test P-value	Wilcoxon rank sum test FDR adjusted P-value	Cohen’s D	AUC
hsa-miR-19b-3p	5.45134e-05	0.000148818	8.97478	10.2113	9.00316	10.4618	0.424406	5.09226e-06	0.00150814	1.24413e-06	0.00044271	-0.899511	0.249412
hsa-miR-181c-5p	3.20516e-05	9.15062e-05	4.76768	5.44205	4.68082	5.4569	0.626606	2.58284e-05	0.00150814	2.38016e-06	0.00044271	-0.803651	0.256101
hsa-miR-185-5p	4.71951e-05	0.000130748	14.5349	15.0005	14.4838	15.1632	0.7242	2.97541e-05	0.00150814	4.83532e-06	0.000572659	-0.751889	0.264849
hsa-miR-3200-3p	0.0177976	0.0278506	4.87168	5.49674	4.75893	5.55842	0.648395	4.056e-05	0.00150883	7.2479e-06	0.000572659	-0.849405	0.268083
hsa-miR-5695	1.36605e-10	7.4044e-10	3.05973	4.13838	3.14121	4.57365	0.47347	4.54553e-05	0.00153721	7.69703e-06	0.000572659	-0.763775	0.268744
hsa-let-7e-5p	0.00274745	0.00521596	6.78017	5.74933	7.1296	5.60412	2.04322	1.01712e-05	0.00150814	1.57172e-05	0.000974465	0.79109	0.723243
hsa-miR-363-3p	9.9223e-07	3.34319e-06	12.0501	11.3923	12.3231	11.3522	1.57769	2.09619e-05	0.00150814	2.14535e-05	0.0011401	0.74907	0.719494
hsa-miR-15b-5p	0.000111424	0.000295551	14.6113	13.656	15.1632	13.6969	1.93894	7.54949e-05	0.00187227	5.20863e-05	0.00216333	0.738751	0.708983
hsa-miR-335-5p	2.41966e-10	1.23966e-09	2.27673	3.02341	2.23909	3.36165	0.595972	0.000704354	0.00903517	5.5518e-05	0.00216333	-0.435082	0.291605
hsa-miR-30b-5p	0.00305833	0.00577685	8.99038	9.6189	9.00673	9.75036	0.64684	6.24143e-05	0.00178601	5.83077e-05	0.00216333	-0.719362	0.292267
hsa-miR-192-5p	3.46474e-06	1.07092e-05	11.6972	12.3569	11.6268	12.6538	0.633025	7.3148e-05	0.00187227	6.39694e-05	0.00216333	-0.709771	0.293517
hsa-miR-197-3p	0.735915	0.759296	9.91623	9.42086	9.94232	9.3491	1.40968	3.40302e-05	0.00150814	9.16197e-05	0.00238261	0.718601	0.702146
hsa-miR-5581-3p	1.22586e-05	3.61e-05	6.0935	6.68531	5.99391	6.83865	0.663508	0.000311436	0.00503714	9.21889e-05	0.00238261	-0.731455	0.297854
hsa-miR-550a-3-5p	1.21869e-16	1.9817e-15	4.79765	4.30981	4.87489	4.37141	1.40235	0.000178358	0.00331746	9.5514e-05	0.00238261	0.595647	0.701705
hsa-miR-425-5p	4.55761e-10	2.27273e-09	14.5572	15.0539	14.4838	15.3402	0.708708	0.000166318	0.00325634	0.000101081	0.00238261	-0.679065	0.300353
hsa-miR-3688-3p	2.32856e-07	8.53805e-07	4.99551	5.53318	4.82581	5.7697	0.688886	0.000704292	0.00903517	0.000102478	0.00238261	-0.643797	0.299177
hsa-let-7d-5p	0.00216699	0.00419924	12.3333	11.7725	12.4331	11.7192	1.47513	0.000136388	0.0029845	0.000109432	0.00239463	0.729919	0.699868
hsa-miR-182-5p	1.04484e-12	7.81543e-12	12.2039	13.035	12.7565	13.2238	0.5621	0.00167584	0.0135076	0.000135663	0.00280371	-0.711851	0.302926
hsa-miR-342-3p	0.688183	0.717902	10.5064	10.9422	10.5293	10.9472	0.739289	0.000258516	0.00437126	0.000150494	0.00294651	-0.6382	0.304175
hsa-miR-142-5p	0.00155568	0.00307844	7.96469	8.78482	7.74707	9.00673	0.566392	0.000165497	0.00325634	0.000167985	0.00312452	-0.743768	0.305498
hsa-miR-199a-3p	1.20884e-08	5.25706e-08	5.35465	3.83958	5.75509	3.74931	2.85814	3.64871e-05	0.00150814	0.000183336	0.00324767	0.656549	0.693399
hsa-miR-199b-3p	1.22665e-08	5.27318e-08	5.34484	3.83103	5.74616	3.74931	2.85564	3.59709e-05	0.00150814	0.000192899	0.00326175	0.655374	0.692737
hsa-miR-1306-3p	0.0635598	0.089366	4.40798	3.73771	4.62071	3.76199	1.59137	5.62787e-05	0.00174464	0.000229592	0.0037134	0.643816	0.690459
hsa-miR-331-5p	4.12642e-14	3.8582e-13	2.67775	1.83941	3.07557	2.11963	1.78799	0.00150793	0.0133881	0.000272322	0.00422099	0.496722	0.68818
hsa-miR-199a-5p	2.17034e-06	6.99746e-06	6.32989	6.93495	6.37509	7.16338	0.657442	0.000930482	0.00961437	0.000330311	0.00488304	-0.545631	0.314393
hsa-miR-99a-5p	5.57492e-06	1.68147e-05	9.08735	9.55403	9.22862	9.51415	0.723628	0.00216288	0.015067	0.000341288	0.00488304	-0.595486	0.314907
hsa-miR-6818-3p	4.06372e-08	1.6887e-07	3.01237	3.57237	3.14121	3.82888	0.678305	0.00141563	0.0131654	0.000378542	0.00515191	-0.526094	0.316231
hsa-miR-378a-5p	0.00357872	0.00665106	6.8344	7.43919	6.69095	7.52278	0.657565	0.000847684	0.00961437	0.000401433	0.00515191	-0.692735	0.317039
hsa-miR-3157-5p	0.000740026	0.00158154	5.75495	5.38152	5.83328	5.3971	1.29543	0.000530671	0.00759268	0.000401628	0.00515191	0.56412	0.682961
hsa-miR-454-5p	7.64225e-07	2.64648e-06	3.75749	4.40413	3.80422	4.61262	0.638765	0.00162935	0.0135076	0.000435497	0.00529061	-0.602621	0.318142
hsa-miR-6783-5p	0.000224046	0.000540601	2.90416	3.30932	2.94597	3.43087	0.755156	0.000805334	0.00961437	0.00045447	0.00529061	-0.555907	0.31873
hsa-miR-877-5p	9.91706e-17	1.6859e-15	3.43745	2.66603	3.47276	2.89441	1.70694	1.46788e-05	0.00150814	0.000461755	0.00529061	0.545001	0.68105
hsa-miR-1307-5p	9.47691e-14	8.43896e-13	2.20164	2.9084	2.48099	3.15381	0.612695	0.00558291	0.0266262	0.000469329	0.00529061	-0.546406	0.319171
hsa-miR-106b-3p	0.150804	0.189264	8.10511	7.68197	8.12209	7.61221	1.34084	0.00398298	0.021198	0.000494409	0.00540942	0.556263	0.680094
hsa-miR-1273c	0.00688099	0.0117511	3.30863	3.74059	3.34837	3.80068	0.741253	0.000466408	0.00722933	0.000513642	0.00545928	-0.620935	0.32042
hsa-miR-589-3p	0.0072601	0.0123422	4.04777	4.46789	3.9855	4.49852	0.747363	0.000866254	0.00961437	0.000535844	0.00553706	-0.630858	0.321009
hsa-miR-4781-3p	8.44145e-09	3.80374e-08	2.82822	3.55769	2.82249	3.71813	0.603124	0.00398887	0.021198	0.000576972	0.00573363	-0.677827	0.322038
hsa-let-7a-3p	4.21586e-05	0.000119449	5.54579	6.56233	5.50289	6.86184	0.4943	0.000746576	0.00925754	0.000598429	0.00573363	-0.736879	0.322552
hsa-miR-107	0.019297	0.0298367	7.05861	6.5829	7.3846	6.62056	1.3906	0.028071	0.0838245	0.000627295	0.00573363	0.496576	0.676786
hsa-miR-4659b-3p	4.33847e-05	0.000121999	5.88525	6.55911	5.57085	6.73816	0.626827	0.000945782	0.00961437	0.000630682	0.00573363	-0.700302	0.323287
hsa-miR-33b-3p	0.000932599	0.0019595	3.62868	3.09809	3.64458	3.1334	1.44452	9.33002e-05	0.00216923	0.000640733	0.00573363	0.623784	0.676492
hsa-miR-1249-3p	0.01063	0.0173608	7.19559	6.5994	7.39258	6.63124	1.51172	0.00156227	0.0135076	0.000647346	0.00573363	0.664536	0.676345
hsa-miR-183-5p	0.00143071	0.00289235	9.8766	9.25957	10.0604	9.25456	1.53372	0.00274581	0.0167449	0.000670052	0.00579673	0.586748	0.675831
hsa-let-7c-5p	0.116754	0.150573	8.6442	8.00828	8.77318	7.99075	1.55393	0.0016908	0.0135076	0.000725292	0.00609485	0.595341	0.674728
hsa-miR-340-5p	0.000944149	0.00196173	2.54382	3.48446	2.68974	3.60486	0.521003	0.00218065	0.015067	0.00073728	0.00609485	-0.650419	0.325493
hsa-miR-7-1-3p	4.24953e-06	1.29213e-05	6.58914	7.02016	6.60891	7.27495	0.741737	0.00246887	0.0158348	0.000775968	0.00620027	-0.480111	0.326228
hsa-miR-181a-2-3p	1.18752e-08	5.22508e-08	8.50531	8.83684	8.59236	8.90351	0.794694	0.0019986	0.014587	0.000783368	0.00620027	-0.537248	0.326448
hsa-miR-30c-5p	0.0497772	0.0713283	10.5997	11.1226	10.3983	11.1796	0.695995	0.000233853	0.00414255	0.000868661	0.00666476	-0.623148	0.327918
hsa-miR-19a-3p	8.85297e-09	3.94168e-08	2.10493	3.14379	2.18527	3.45902	0.486711	0.00297985	0.0170539	0.000877885	0.00666476	-0.597482	0.327992
hsa-let-7a-5p	0.0143606	0.022983	14.6607	14.0874	14.8138	14.0422	1.48788	0.00269409	0.0167034	0.000902424	0.00671404	0.568787	0.67142
hsa-miR-589-5p	0.0176508	0.027737	6.85813	7.19445	6.85029	7.26294	0.792061	0.00219858	0.015067	0.001037	0.00735043	-0.581544	0.330418
hsa-miR-624-5p	0.000122152	0.000319473	5.2278	4.19577	5.5453	4.05564	2.0449	0.000524259	0.00759268	0.00103799	0.00735043	0.58132	0.669582
hsa-miR-744-5p	0.0257348	0.0388097	7.82492	7.47459	7.93378	7.39339	1.27485	0.00595429	0.027756	0.00104724	0.00735043	0.588797	0.669435
hsa-miR-98-5p	0.00144154	0.00289858	7.68022	6.85589	7.99392	6.72769	1.77072	0.000956268	0.00961437	0.00106952	0.00736782	0.600996	0.669141
hsa-miR-4448	1.07168e-11	6.91049e-11	3.44945	2.82269	3.68495	3.02901	1.54409	0.00417184	0.0218581	0.00113049	0.0076462	0.489807	0.668333
hsa-miR-641	0.00145884	0.00291769	4.8504	5.25122	4.79075	5.32838	0.757429	0.00291205	0.0170539	0.00131246	0.00864938	-0.516526	0.333872
hsa-miR-1301-3p	0.211513	0.25193	6.54875	6.23267	6.56522	6.23504	1.24494	0.00222765	0.015067	0.00132531	0.00864938	0.535998	0.665981
hsa-miR-576-5p	0.00448164	0.00809727	10.3442	10.9236	9.97142	11.0179	0.669242	0.00288209	0.0170539	0.00143593	0.00920975	-0.51466	0.335269
hsa-miR-186-5p	0.000517858	0.00116408	6.94081	7.51059	6.83358	7.5511	0.673721	0.0026022	0.0164071	0.00146234	0.0092202	-0.532665	0.33549
hsa-let-7b-3p	3.09318e-08	1.29983e-07	6.62977	7.22803	6.46211	7.44251	0.660548	0.00482608	0.0242609	0.00167639	0.0103936	-0.567169	0.337548
hsa-miR-1307-3p	0.684656	0.717902	10.9227	10.4813	11.1367	10.5293	1.35792	0.00809491	0.0349471	0.00172073	0.0104937	0.491358	0.662011
hsa-let-7g-5p	0.000541461	0.0012054	13.5581	12.8345	13.6969	12.7565	1.65131	0.00183106	0.0139011	0.0017871	0.0107226	0.568576	0.661423
hsa-miR-6803-3p	0.000788911	0.00167029	7.87654	7.56842	7.81747	7.52278	1.23809	0.00199983	0.014587	0.00189086	0.0111391	0.474715	0.660615
hsa-let-7f-1-3p	5.55375e-08	2.23344e-07	6.50482	7.33173	6.5511	7.70216	0.563736	0.00151156	0.0133881	0.00193824	0.0111391	-0.648739	0.339753
hsa-miR-181a-5p	0.0923904	0.124295	12.6357	13.0214	12.543	13.0988	0.765404	0.000675749	0.00903517	0.00194635	0.0111391	-0.500356	0.339974
hsa-miR-27b-3p	0.0288051	0.0430924	8.30846	7.76888	8.36843	7.82463	1.45354	0.00244246	0.0158348	0.00201338	0.0113481	0.553973	0.659659
hsa-miR-126-3p	3.40586e-06	1.06149e-05	11.299	10.4091	11.7652	10.3983	1.85303	0.00246381	0.0158348	0.00208957	0.0116018	0.535541	0.659071
hsa-miR-4521	0.199777	0.240247	3.79419	4.14006	3.82337	4.1941	0.786833	0.00333083	0.0187738	0.00213336	0.0116707	-0.571772	0.341223
hsa-miR-193a-3p	0.107282	0.140292	4.4583	4.88325	4.47267	5.08242	0.744864	0.00543143	0.0264242	0.00226955	0.0122358	-0.477661	0.342179
hsa-miR-26b-5p	0.00109654	0.00224102	9.96595	9.14727	10.0954	9.05456	1.76378	0.000917445	0.00961437	0.00236599	0.0125736	0.568485	0.65716
hsa-miR-1304-3p	0.367032	0.412222	4.79318	5.1346	4.80717	5.18198	0.789261	0.00104137	0.0101945	0.00243597	0.0127631	-0.504971	0.343281
hsa-miR-10a-5p	2.22638e-05	6.40512e-05	6.41915	6.83519	6.29198	6.96633	0.749479	0.0165374	0.0559873	0.00267585	0.0137633	-0.421594	0.344752
hsa-miR-744-3p	3.82902e-09	1.76797e-08	4.30029	4.73804	4.27955	4.97408	0.738284	0.00915277	0.0378315	0.00270086	0.0137633	-0.481409	0.344899
hsa-miR-15a-5p	1.28115e-05	3.74336e-05	9.43844	8.56749	9.57497	8.36861	1.82887	0.00546952	0.0264242	0.00351193	0.0175652	0.513409	0.650911
hsa-miR-126-5p	3.18257e-09	1.48785e-08	3.60172	2.46896	4.21458	2.83626	2.19277	0.00725961	0.0325371	0.00354137	0.0175652	0.470259	0.650764
hsa-miR-664a-3p	0.0519276	0.0741257	8.07317	8.41335	8.08044	8.47621	0.789939	0.0070988	0.0322043	0.00368935	0.0180584	-0.499762	0.349897
hsa-miR-6511a-3p	0.289131	0.330688	7.10864	6.78808	7.09978	6.80574	1.24882	0.00361449	0.0197734	0.00404335	0.0193262	0.492236	0.648633
hsa-miR-191-5p	1.14814e-22	1.43135e-20	17.9424	18.2217	18.0978	18.0978	0.823986	0.00175421	0.0135951	0.00405227	0.0193262	-0.512955	0.399735
hsa-miR-320b	0.00249962	0.00481885	7.64358	7.22927	7.76444	7.16338	1.33266	0.00795336	0.0348076	0.00426669	0.0200912	0.483497	0.647751
hsa-miR-1292-5p	0.463238	0.508068	6.62413	6.29716	6.56561	6.32942	1.25438	0.00170661	0.0135076	0.0044031	0.0204744	0.562424	0.647236
hsa-miR-25-5p	7.06298e-10	3.47573e-09	4.24646	3.75487	4.31138	3.82888	1.40599	0.0044683	0.0230404	0.0045039	0.0205981	0.451896	0.646869
hsa-miR-223-3p	7.1807e-05	0.000193207	14.3537	14.7657	14.1157	14.9959	0.751566	0.0121871	0.0453359	0.00454045	0.0205981	-0.469422	0.353646
hsa-miR-4659a-3p	0.0062911	0.010793	7.34849	7.73341	7.2376	7.82463	0.765823	0.00840176	0.0355165	0.00505035	0.0226353	-0.528071	0.355043
hsa-miR-30d-5p	0.0143798	0.022983	11.1529	11.6366	11.0179	11.5345	0.715159	0.00113935	0.0108676	0.00523443	0.0231811	-0.498647	0.355704
hsa-miR-144-5p	3.68135e-07	1.33672e-06	3.52557	2.15922	3.73021	2.49025	2.57818	0.00975902	0.0394604	0.00569359	0.0249178	0.476617	0.642826
hsa-miR-3613-3p	0.380297	0.425842	4.29854	4.72177	4.32031	4.75366	0.745755	0.00341492	0.0189605	0.00591619	0.0254094	-0.532059	0.357689
hsa-miR-503-5p	0.00826211	0.0137948	6.20691	5.76318	6.32874	5.80475	1.36012	0.002953	0.0170539	0.00594251	0.0254094	0.485712	0.642238
hsa-miR-942-3p	0.0696959	0.0972622	6.35773	6.55909	6.39604	6.62056	0.869728	0.0141954	0.0519746	0.0062028	0.0259375	-0.444461	0.358498
hsa-miR-4695-3p	1.3191e-15	1.62555e-14	3.58693	4.23919	3.89092	4.40202	0.636283	0.0232369	0.071439	0.00620548	0.0259375	-0.574806	0.358498
hsa-miR-337-3p	5.77544e-08	2.29789e-07	4.80235	5.5108	4.69804	5.69561	0.611976	0.0142511	0.0519746	0.00628707	0.0259865	-0.438748	0.358718
hsa-miR-16-5p	0.0534918	0.0757801	13.5723	12.9569	13.5206	12.9898	1.53189	0.00942798	0.0385407	0.00637012	0.0260405	0.521275	0.640988
hsa-miR-29b-2-5p	0.0210066	0.0320672	5.70185	5.3417	5.81439	5.40525	1.28356	0.0102055	0.040427	0.00650697	0.0263108	0.4229	0.640694
hsa-miR-29c-5p	0.0692691	0.0970287	9.26293	9.75428	9.08077	9.78134	0.711362	0.0157248	0.0546695	0.00678342	0.0271337	-0.451178	0.360041
hsa-miR-6513-3p	2.79247e-08	1.1868e-07	5.74882	6.14047	5.78907	6.37913	0.762258	0.0154786	0.0546695	0.00708887	0.0280538	-0.461306	0.360776
hsa-miR-320c	0.00486959	0.008714	5.49887	4.9916	5.3495	4.96617	1.42136	0.0116565	0.0447032	0.00758846	0.0297148	0.529366	0.638048
hsa-miR-5001-3p	0.255847	0.296244	5.6648	6.12294	5.58941	6.10508	0.727925	0.0175365	0.0562378	0.00781629	0.0302881	-0.450539	0.362467
hsa-miR-2110	0.0807677	0.110245	10.2436	9.9738	10.162	9.94232	1.20564	0.00667702	0.0306648	0.00790271	0.0303073	0.481878	0.637239
hsa-miR-23a-3p	0.0296702	0.0442097	12.4604	12.6823	12.4377	12.7565	0.85743	0.00534939	0.0264242	0.00835535	0.0315481	-0.421779	0.363937
hsa-miR-421	0.000550896	0.00121914	2.83943	3.30822	3.06716	3.40259	0.722571	0.00755993	0.0334797	0.00839587	0.0315481	-0.539453	0.363717
hsa-miR-29b-3p	0.0955243	0.128051	8.21896	8.66601	8.38948	8.72798	0.733542	0.0120629	0.0453272	0.00885519	0.0329413	-0.441087	0.364672
hsa-miR-191-3p	0.000175539	0.000452769	5.29134	5.08317	5.33767	5.1166	1.15522	0.0421855	0.110514	0.00951137	0.035032	0.41103	0.634078
hsa-miR-142-3p	0.246262	0.286922	4.55183	5.31986	4.44191	5.35432	0.587216	0.0104328	0.040427	0.00995574	0.0363092	-0.475153	0.36673
hsa-miR-125b-5p	0.109545	0.142752	7.10359	7.61164	6.66329	7.73437	0.703173	0.0354867	0.0980121	0.0103699	0.0374524	-0.426642	0.367465
hsa-miR-30e-5p	8.61966e-06	2.579e-05	4.44221	4.82668	4.57561	4.98958	0.766063	0.0207229	0.0647808	0.0110271	0.039443	-0.408304	0.368568
hsa-miR-222-3p	0.157872	0.195216	8.66312	8.42766	8.72924	8.47621	1.17728	0.0456118	0.114153	0.0117459	0.0414357	0.367524	0.630256
hsa-miR-100-5p	3.015e-11	1.81872e-10	7.80798	8.95459	7.95888	10.2654	0.451686	0.0313665	0.0904521	0.0118069	0.0414357	-0.398708	0.369818
hsa-miR-296-5p	0.916092	0.918548	7.08066	6.75973	7.1341	6.72769	1.24914	0.0103434	0.040427	0.0131121	0.0455858	0.399377	0.628271
hsa-miR-374b-5p	0.0001972	0.000491686	4.61422	3.95073	4.67472	4.00665	1.58392	0.00452136	0.0230404	0.014087	0.0485218	0.460499	0.626948
hsa-miR-196b-5p	0.000194005	0.000487662	6.43316	5.76685	6.63142	5.74113	1.58701	0.00596903	0.027756	0.0148848	0.0507994	0.463442	0.625919
hsa-miR-550a-5p	0.0280466	0.0421262	7.10362	6.87366	7.18349	6.87364	1.1728	0.0164087	0.0559873	0.0154748	0.0522903	0.446903	0.625184
hsa-miR-34a-5p	0.00415593	0.00758204	5.19264	4.70592	5.21826	4.79393	1.40125	0.0102447	0.040427	0.0156027	0.0522903	0.435172	0.625037
hsa-miR-18b-3p	1.74549e-13	1.51817e-12	4.2966	3.90659	4.35444	4.03195	1.3104	0.0150925	0.0545087	0.0157859	0.0524316	0.416889	0.624816
hsa-miR-30c-1-3p	2.91846e-19	9.09586e-18	4.14561	3.8629	4.21038	3.97365	1.21648	0.0578129	0.137862	0.0172603	0.0568214	0.288501	0.623126
hsa-miR-130b-5p	1.82402e-06	5.98408e-06	9.00448	9.19971	8.97925	9.25456	0.873434	0.0736249	0.16514	0.0178856	0.0577462	-0.282678	0.37761
hsa-miR-629-5p	0.00368449	0.00678817	5.39386	5.01954	5.39247	4.98958	1.29622	0.0172587	0.0562378	0.0179389	0.0577462	0.436208	0.62239
hsa-miR-4435	1.69628e-15	1.92245e-14	4.29643	4.62461	4.34765	4.65273	0.796536	0.0418629	0.110447	0.0180069	0.0577462	-0.357984	0.377683
hsa-miR-181a-3p	0.0979793	0.130407	5.2645	5.54985	5.29058	5.62996	0.820542	0.0200693	0.06381	0.0220982	0.0690857	-0.380082	0.381652
hsa-miR-6777-3p	0.481232	0.526259	5.20754	4.90823	5.19212	4.89123	1.23056	0.0217809	0.0675207	0.0220997	0.0690857	0.373172	0.618348
hsa-miR-4745-3p	1.39013e-11	8.81202e-11	3.41715	3.94598	3.66601	4.01402	0.693115	0.0330537	0.0938623	0.0221	0.0690857	-0.51965	0.381652
hsa-miR-6749-3p	0.155343	0.193017	6.20796	5.95603	6.235	5.89163	1.1908	0.0274443	0.0830022	0.0225146	0.0697953	0.399455	0.61798
hsa-miR-4646-3p	0.0434823	0.0627892	5.32975	5.05307	5.45241	5.04876	1.2114	0.0173781	0.0562378	0.023024	0.0707845	0.388358	0.617539
hsa-miR-17-3p	1.69632e-10	9.06319e-10	4.00463	3.52803	4.03574	3.62851	1.39147	0.0409028	0.108684	0.0246155	0.0750442	0.38257	0.616216
hsa-miR-3615	0.0522698	0.0743304	11.7887	12.197	11.7194	12.2193	0.753494	0.0344992	0.0964941	0.024813	0.0750442	-0.411454	0.384005
hsa-miR-155-5p	1.8368e-10	9.67552e-10	6.4299	6.20368	6.39604	6.14462	1.16977	0.105561	0.212263	0.0250693	0.075208	0.283871	0.615848
hsa-let-7f-5p	0.000736058	0.00158154	12.2755	11.7872	12.4366	11.7192	1.40288	0.0174055	0.0562378	0.0257411	0.0755531	0.423155	0.61526
hsa-miR-1294	0.0142285	0.0229374	6.60453	6.2608	6.72769	6.34899	1.26903	0.0342904	0.0964941	0.0258186	0.0755531	0.37701	0.61526
hsa-let-7i-5p	0.0077626	0.0130189	14.3286	13.8826	14.1892	13.9162	1.36233	0.0165554	0.0559873	0.0259666	0.0755531	0.407472	0.61504
hsa-miR-424-3p	0.133185	0.169425	7.10138	6.80941	7.06447	6.91084	1.22431	0.00859585	0.0359287	0.0260995	0.0755531	0.381745	0.61504
hsa-miR-3909	0.264194	0.304965	5.1912	4.91988	5.15461	4.87452	1.20691	0.0156128	0.0546695	0.0261999	0.0755531	0.351371	0.614966
hsa-miR-6793-3p	0.000206646	0.000511826	4.72962	4.37031	4.62557	4.35344	1.28281	0.0169701	0.0562378	0.0266827	0.0763536	0.402444	0.614599
hsa-miR-106a-5p	0.00189315	0.00368769	4.83822	4.35289	5.09951	4.58621	1.39991	0.0457225	0.114153	0.0274739	0.0780175	0.391956	0.614011
hsa-miR-24-3p	3.91598e-07	1.40825e-06	9.85127	9.53283	9.69352	9.3491	1.24698	0.0848761	0.182508	0.0278364	0.0784481	0.324316	0.613717
hsa-miR-21-5p	0.000178614	0.000457545	9.94401	9.41742	10.0049	9.45902	1.44053	0.0286671	0.0846361	0.0291899	0.0816439	0.390349	0.612761
hsa-miR-941	0.0804469	0.110209	10.288	10.0466	10.2654	10.0604	1.18216	0.0156084	0.0546695	0.0318215	0.0883402	0.422329	0.610923
hsa-miR-574-5p	0.00062216	0.00135284	4.6723	4.27823	5.0786	4.36246	1.3141	0.073206	0.16514	0.032184	0.0886849	0.318313	0.610776
hsa-miR-143-3p	0.019526	0.0299292	5.61275	5.90438	5.74125	5.89163	0.816979	0.0568665	0.137068	0.0329894	0.0902357	-0.338837	0.389738
hsa-miR-500a-5p	0.244577	0.285849	3.35132	3.58414	3.24697	3.5691	0.85097	0.0444406	0.113232	0.0335801	0.091181	-0.285837	0.390106
hsa-miR-96-5p	0.000291413	0.000685461	9.86188	9.39317	10.1979	9.57497	1.38387	0.0766724	0.169775	0.0346444	0.0933893	0.323539	0.609233
hsa-miR-532-3p	0.0161802	0.0257505	8.65008	8.40066	8.69839	8.34559	1.18873	0.0775342	0.170667	0.0360017	0.0963499	0.316093	0.608424
hsa-miR-3605-3p	0.144804	0.182961	8.34534	8.57988	8.30493	8.62244	0.849957	0.0909761	0.190789	0.0367426	0.0976304	-0.353527	0.392017
hsa-miR-6802-3p	1.56801e-17	3.66521e-16	4.92564	4.64274	4.94497	4.72713	1.21663	0.0118518	0.0449884	0.0388902	0.102604	0.338297	0.606807
hsa-miR-1908-5p	6.1447e-05	0.00016653	3.61371	3.20427	3.65134	3.36909	1.32817	0.0081731	0.0349471	0.0398435	0.104379	0.414884	0.606292
hsa-miR-548q	1.00445e-06	3.35413e-06	4.3509	3.81781	4.49242	3.89371	1.44703	0.0324864	0.092961	0.0408159	0.106179	0.344785	0.605778
hsa-let-7b-5p	0.426337	0.471746	13.7375	13.4172	13.7471	13.4576	1.24859	0.0560241	0.136215	0.0416424	0.107576	0.32724	0.605263
hsa-miR-340-3p	4.23749e-06	1.29213e-05	7.15481	7.47955	7.00745	7.76444	0.798437	0.0620097	0.145079	0.0422176	0.107616	-0.315072	0.394957
hsa-miR-654-3p	1.52636e-07	5.76625e-07	3.3203	3.68015	3.2693	3.87344	0.779244	0.11579	0.226705	0.0422377	0.107616	-0.247596	0.394957
hsa-miR-219b-5p	0.00274593	0.00521596	3.30987	3.60699	3.3249	3.67831	0.813874	0.0505533	0.123723	0.0425257	0.107616	-0.326725	0.395104
hsa-miR-4473	0.00502018	0.00889834	4.04116	4.29927	3.8941	4.45121	0.836183	0.0831319	0.179797	0.0429624	0.107987	-0.260618	0.395325
hsa-miR-215-5p	1.58922e-09	7.71907e-09	3.16354	3.4853	3.40731	3.66534	0.800092	0.0917047	0.190789	0.0444477	0.11097	-0.300092	0.39606
hsa-miR-30d-3p	0.000120297	0.000316839	2.56688	2.85657	2.71967	2.94291	0.818077	0.0743121	0.165534	0.0450531	0.111732	-0.301864	0.396354
hsa-miR-500b-5p	0.597292	0.640078	3.22762	3.45419	3.17659	3.42431	0.854668	0.0612393	0.145079	0.0458183	0.11214	-0.270372	0.396722
hsa-miR-20a-5p	0.00507233	0.00892984	6.11343	5.58128	6.44574	5.44791	1.44608	0.0488149	0.121061	0.0458206	0.11214	0.369414	0.603278
hsa-miR-484	4.45382e-08	1.83047e-07	14.3477	14.6946	14.4838	14.9959	0.786235	0.0362766	0.0991297	0.0471507	0.114641	-0.445133	0.397751
hsa-miR-223-5p	1.69869e-11	1.05885e-10	3.10474	2.64679	3.54026	2.83626	1.37359	0.14515	0.268636	0.0475445	0.114848	0.274661	0.60247
hsa-miR-183-3p	0.000186634	0.000474837	6.60451	6.84231	6.69817	6.87364	0.848038	0.0571117	0.137068	0.048663	0.116068	-0.351138	0.398045
hsa-miR-454-3p	0.0721172	0.100267	5.554	5.00528	5.2988	5.10022	1.46278	0.0281668	0.0838245	0.0486738	0.116068	0.367518	0.601955
hsa-miR-103a-2-5p	0.000428105	0.000988342	3.77141	3.59969	3.95295	3.59718	1.1264	0.312525	0.458741	0.0520165	0.123249	0.202239	0.600485
hsa-miR-4732-5p	0.000502061	0.00113801	6.57214	6.40985	6.61005	6.42245	1.11907	0.125718	0.241067	0.0523554	0.123267	0.233796	0.600338
hsa-miR-342-5p	0.215937	0.256383	5.82431	5.55463	5.93633	5.5942	1.20554	0.0896316	0.189449	0.055006	0.128693	0.301178	0.599236
hsa-miR-7976	0.25572	0.296244	5.09604	5.40638	5.18875	5.47472	0.806451	0.0426533	0.110958	0.0555476	0.129148	-0.348745	0.400985
hsa-miR-23b-3p	0.00149676	0.00297759	10.2694	10.129	10.3983	10.1935	1.10217	0.120022	0.232544	0.0565495	0.130437	0.291027	0.5985
hsa-miR-103a-3p	2.37136e-06	7.58023e-06	11.5716	11.3376	11.7192	11.4414	1.17611	0.139729	0.260688	0.0568033	0.130437	0.279664	0.598427
hsa-miR-194-5p	2.35624e-20	8.81234e-19	9.73759	9.67452	9.94232	10.2654	1.04469	0.823114	0.887531	0.0573028	0.130777	0.0310364	0.40172
hsa-miR-132-3p	0.118144	0.151841	6.37724	6.08763	6.32798	6.16641	1.22231	0.0365482	0.0991297	0.0606299	0.137133	0.353318	0.59703
hsa-miR-1976	0.33059	0.375808	7.39879	7.09508	7.31869	7.07164	1.23431	0.0367739	0.0991297	0.060825	0.137133	0.370348	0.596957
hsa-miR-6511b-3p	1.52205e-20	8.47951e-19	6.84318	6.59718	6.83408	6.64184	1.18591	0.0441939	0.113232	0.0636153	0.141714	0.265973	0.595928
hsa-miR-3158-5p	0.0077137	0.0129952	3.49862	3.72487	3.34265	3.80068	0.854854	0.0918043	0.190789	0.063619	0.141714	-0.339123	0.404072
hsa-miR-4454	0.098532	0.130677	6.80064	6.58247	6.78804	6.56526	1.16326	0.0721332	0.16514	0.064231	0.142226	0.298814	0.595707
hsa-miR-5010-3p	0.799947	0.81299	8.8358	8.58785	8.90351	8.64478	1.18752	0.0964406	0.19712	0.0673067	0.148154	0.351296	0.594605
hsa-miR-6513-5p	8.24896e-07	2.83038e-06	4.58535	4.37255	4.57033	4.40202	1.15894	0.0204825	0.0645719	0.0695179	0.152121	0.354647	0.593869
hsa-miR-548k	4.7626e-13	3.8722e-12	2.81324	2.19879	3.50372	2.91009	1.53097	0.184182	0.327821	0.073566	0.160038	0.243751	0.592473
hsa-miR-145-5p	0.333375	0.376027	6.09175	5.81072	6.10662	5.78766	1.21506	0.114857	0.226067	0.0744726	0.161069	0.300572	0.592252
hsa-miR-1285-3p	5.16879e-16	7.15974e-15	3.65715	3.39575	3.82335	3.4865	1.19864	0.0823948	0.179245	0.0794589	0.17086	0.262704	0.590709
hsa-miR-16-2-3p	0.818532	0.825151	8.0218	8.44177	7.96661	8.47621	0.747439	0.0311671	0.0904521	0.0809179	0.172997	-0.330292	0.409732
hsa-miR-361-5p	0.488558	0.531164	5.73396	5.94974	5.64895	5.97059	0.861082	0.0447832	0.113329	0.0829283	0.176282	-0.29391	0.41032
hsa-miR-3944-5p	0.00508571	0.00892984	3.87258	4.13712	4.00206	4.12988	0.832463	0.0637178	0.148144	0.088373	0.186788	-0.352804	0.411864
hsa-let-7d-3p	0.0326401	0.0478722	10.8856	10.6475	10.8682	10.6017	1.17948	0.0868981	0.185659	0.0895656	0.18824	0.27162	0.587768
hsa-miR-7-5p	0.0760152	0.104907	10.2997	10.5978	10.2949	10.6017	0.813315	0.104653	0.211581	0.0906874	0.188684	-0.29844	0.412526
hsa-miR-146b-5p	0.00575941	0.0100655	4.6033	4.37412	4.8912	4.45121	1.17217	0.315142	0.458741	0.0907913	0.188684	0.223001	0.587474
hsa-miR-26b-3p	6.32855e-07	2.2329e-06	5.4529	5.70818	5.5713	5.92152	0.837824	0.167984	0.30335	0.0916085	0.189324	-0.224944	0.412746
hsa-miR-1843	1.10654e-20	8.27688e-19	5.48047	5.26209	5.52546	5.37851	1.16343	0.0441944	0.113232	0.0924226	0.189496	0.270913	0.587033
hsa-miR-7704	3.44861e-11	2.01528e-10	3.67416	3.29769	4.00643	3.36165	1.29816	0.227886	0.367394	0.0927102	0.189496	0.265402	0.58696
hsa-miR-501-3p	0.16064	0.197629	5.97898	6.23419	6.08454	6.24472	0.837869	0.0355689	0.0980121	0.0952059	0.192497	-0.36763	0.413702
hsa-miR-29c-3p	0.0319748	0.0470811	6.75717	7.0514	6.83379	7.10405	0.815504	0.0736525	0.16514	0.0952138	0.192497	-0.314019	0.413702
hsa-miR-6894-3p	1.78159e-15	1.95975e-14	5.53769	5.27583	5.57567	5.33718	1.19902	0.0818307	0.179065	0.0963514	0.193744	0.268414	0.586004
hsa-miR-4732-3p	0.230936	0.271604	13.1032	13.3003	12.9898	13.345	0.872268	0.210874	0.354955	0.0971001	0.1942	-0.249079	0.41429
hsa-miR-93-5p	0.00475716	0.00855373	14.44	14.5791	14.3223	14.6538	0.908117	0.306488	0.454237	0.0989119	0.196766	-0.174507	0.414878
hsa-miR-3620-3p	1.42526e-14	1.44066e-13	2.99582	2.69398	3.20142	2.87406	1.23271	0.0251006	0.0765361	0.101	0.199851	0.296333	0.584828
hsa-miR-4479	0.000560601	0.00123332	3.63886	3.87628	3.68549	3.89371	0.848265	0.096272	0.19712	0.102781	0.202299	-0.322892	0.415613
hsa-miR-6509-3p	1.48534e-05	4.30632e-05	3.73273	3.91964	3.77734	4.08764	0.878485	0.241427	0.382173	0.104599	0.204793	-0.208856	0.416054
hsa-miR-18b-5p	4.57414e-09	2.08625e-08	3.31822	3.67889	3.10701	3.67831	0.778805	0.19674	0.338831	0.107675	0.209713	-0.2637	0.416789
hsa-miR-5100	0.0856936	0.116543	7.91417	8.1313	7.92459	8.08057	0.860273	0.0935434	0.193323	0.109504	0.212164	-0.290501	0.41723
hsa-miR-326	0.000495764	0.00113058	7.24565	7.43856	7.24917	7.44251	0.874838	0.18506	0.327821	0.114019	0.218708	-0.238422	0.418259
hsa-miR-221-3p	1.20269e-05	3.56989e-05	7.23417	6.94422	7.54378	7.16338	1.22259	0.207453	0.352387	0.114357	0.218708	0.227261	0.581667
hsa-miR-625-5p	0.6755	0.711654	7.9049	7.69469	7.92459	7.73437	1.15686	0.0641757	0.148282	0.114646	0.218708	0.344473	0.581594
hsa-miR-23c	4.72084e-11	2.67514e-10	3.51155	3.75329	3.75604	3.96636	0.845728	0.210627	0.354955	0.118336	0.224056	-0.210503	0.419215
hsa-miR-17-5p	0.00324952	0.00608976	7.64723	7.30151	7.92459	7.52278	1.27078	0.126746	0.241792	0.118653	0.224056	0.291799	0.580712
hsa-miR-636	0.311425	0.3551	8.22785	8.38859	8.24385	8.43338	0.894564	0.175277	0.314991	0.120265	0.225953	-0.267269	0.419656
hsa-miR-18a-3p	0.612642	0.654651	8.57393	8.72896	8.5398	8.72798	0.89811	0.118712	0.231208	0.121914	0.227899	-0.263711	0.420024
hsa-miR-423-3p	0.26887	0.30851	14.112	13.9096	14.0422	13.9162	1.15061	0.0970069	0.197194	0.124414	0.231409	0.319538	0.579315
hsa-miR-660-5p	0.000580049	0.00126864	6.97953	7.10809	6.66435	7.09269	0.914739	0.425981	0.570371	0.126589	0.234285	-0.135939	0.420979
hsa-miR-140-3p	0.08906	0.120247	9.52982	9.68882	9.47293	9.66387	0.895647	0.1074	0.2148	0.129246	0.238016	-0.277177	0.421567
hsa-miR-320d	4.51906e-05	0.000126129	4.38064	4.13924	4.3595	4.12988	1.18214	0.246512	0.38796	0.134926	0.247253	0.256181	0.57733
hsa-miR-4755-5p	0.104212	0.137237	5.20914	5.42122	5.13764	5.43171	0.86329	0.203538	0.347323	0.136045	0.248081	-0.256425	0.42289
hsa-miR-769-3p	2.99493e-18	8.61619e-17	4.50064	4.34868	4.55698	4.41645	1.11108	0.188829	0.330683	0.138291	0.250947	0.189862	0.576669
hsa-miR-150-5p	0.0012117	0.00246291	12.615	12.8677	12.543	13.0988	0.839321	0.215651	0.356701	0.141125	0.254847	-0.202732	0.423919
hsa-miR-151a-3p	0.000273363	0.000651197	6.95236	7.20353	7.0108	7.31135	0.840215	0.181153	0.323986	0.14289	0.256049	-0.207781	0.424213
hsa-miR-339-3p	0.12722	0.162391	6.74951	6.96771	6.75009	6.92177	0.859637	0.0619597	0.145079	0.143281	0.256049	-0.295093	0.424287
hsa-miR-502-3p	0.0967734	0.129262	5.42252	5.61575	5.3585	5.67725	0.874646	0.133452	0.253287	0.144847	0.256049	-0.250768	0.424581
hsa-miR-1285-5p	0.00166454	0.00327652	5.37404	5.55818	5.40529	5.5942	0.880169	0.213223	0.356701	0.144848	0.256049	-0.247552	0.424581
hsa-miR-6842-3p	0.194325	0.235202	5.84432	6.08557	5.82587	6.03812	0.846014	0.122912	0.236908	0.145232	0.256049	-0.346975	0.424655
hsa-miR-7855-5p	0.000219229	0.000532413	3.97746	4.12197	4.05741	4.1941	0.904689	0.232345	0.372553	0.147211	0.258313	-0.195846	0.425022
hsa-miR-1284	0.00580379	0.0100959	4.74547	4.90386	4.64574	4.933	0.896029	0.225566	0.367394	0.154086	0.269109	-0.186469	0.426272
hsa-miR-133a-3p	0.00433872	0.00787709	3.23844	3.61265	3.13827	3.61961	0.771525	0.189342	0.330683	0.160771	0.279472	-0.254788	0.427448
hsa-miR-3613-5p	8.98703e-08	3.51741e-07	3.63555	2.98152	3.82088	3.24286	1.57356	0.151808	0.278122	0.164097	0.283925	0.243945	0.571964
hsa-miR-10401-3p	0.220398	0.260028	5.74676	5.5607	5.67212	5.53993	1.13765	0.152519	0.278122	0.166353	0.286496	0.255373	0.571597
hsa-miR-1180-3p	0.00912311	0.0151646	12.1359	12.2795	12.0049	12.2193	0.905247	0.255697	0.393633	0.168039	0.288066	-0.21384	0.428771
hsa-miR-4749-3p	7.03608e-07	2.45934e-06	3.58847	3.34793	3.59718	3.50197	1.18143	0.113269	0.224128	0.173434	0.295952	0.260683	0.57042
hsa-miR-3200-5p	0.00359228	0.00665106	5.35121	5.54597	5.36267	5.54921	0.873718	0.109961	0.218746	0.17705	0.300742	-0.303792	0.430168
hsa-miR-1229-3p	0.116192	0.150366	4.74624	4.57497	4.76332	4.57365	1.12605	0.227623	0.367394	0.178435	0.301717	0.208136	0.569612
hsa-miR-361-3p	2.57219e-06	8.08401e-06	5.47847	5.36837	5.53028	5.2755	1.0793	0.43899	0.583229	0.185414	0.310697	0.121593	0.568509
hsa-miR-6743-3p	0.000455691	0.00104557	4.05559	3.91347	4.15125	3.95671	1.10353	0.313942	0.458741	0.185416	0.310697	0.174311	0.568509
hsa-miR-345-5p	0.000214242	0.000527149	9.21518	9.39249	9.10697	9.25456	0.88435	0.135255	0.255406	0.186684	0.311418	-0.260022	0.431711
hsa-miR-6885-3p	8.38461e-17	1.49326e-15	3.65681	3.31236	3.57611	3.45149	1.26966	0.0305282	0.0894212	0.190184	0.315842	0.303614	0.567774
hsa-miR-6734-3p	0.07707	0.105971	4.8562	4.73913	4.8058	4.70252	1.08453	0.215747	0.356701	0.195033	0.322454	0.178165	0.567039
hsa-miR-1303	0.00751546	0.0127185	4.38694	4.58	4.50002	4.67748	0.874748	0.199422	0.341866	0.199489	0.328363	-0.192061	0.433622
hsa-miR-584-3p	0.935609	0.935609	6.63215	6.78294	6.52181	6.80574	0.900756	0.274336	0.416542	0.200474	0.32853	-0.220731	0.433769
hsa-miR-6786-3p	2.04175e-13	1.69692e-12	2.93133	2.78743	3.22239	2.86707	1.10489	0.42017	0.566359	0.205027	0.334518	0.138049	0.565569
hsa-miR-4685-3p	0.785785	0.802961	9.66584	9.44006	9.75036	9.45902	1.16941	0.22814	0.367394	0.205961	0.334574	0.238974	0.565422
hsa-miR-323a-3p	9.353e-08	3.60621e-07	3.44924	3.61253	3.43553	3.77039	0.892987	0.365777	0.517373	0.208097	0.335121	-0.132664	0.434872
hsa-miR-151a-5p	0.000149201	0.000387509	13.5954	13.6803	13.5836	13.7974	0.94289	0.280232	0.423765	0.208099	0.335121	-0.175405	0.435093
hsa-miR-26a-5p	0.148907	0.187512	13.6021	13.4516	13.5836	13.4576	1.10995	0.159151	0.288801	0.213946	0.343051	0.242955	0.564172
hsa-miR-6514-3p	0.0049183	0.00875925	4.47015	4.65432	4.49576	4.76332	0.880154	0.215212	0.356701	0.218023	0.348088	-0.239983	0.436269
hsa-miR-486-5p	2.04052e-20	8.47951e-19	16.6129	16.4945	16.6218	16.6218	1.08559	0.320403	0.461977	0.220328	0.350264	0.19734	0.547118
hsa-miR-363-5p	8.29453e-17	1.49326e-15	2.99403	2.61837	3.06854	2.90368	1.29743	0.0174738	0.0562378	0.223382	0.353608	0.296707	0.562996
hsa-miR-27a-3p	1.90177e-06	6.18489e-06	9.29895	9.34183	9.10233	9.45902	0.970717	0.74387	0.84585	0.226486	0.357003	-0.0539141	0.437445
hsa-miR-4742-3p	0.133695	0.169498	4.84819	4.98109	4.68237	4.98195	0.911992	0.3409	0.487749	0.231593	0.361557	-0.189878	0.438106
hsa-miR-210-5p	7.08397e-18	1.89243e-16	3.24153	3.07705	3.41999	3.25927	1.12076	0.483284	0.626417	0.232157	0.361557	0.127288	0.56182
hsa-miR-324-3p	1.13288e-10	6.32385e-10	7.53186	7.45763	7.40416	7.27495	1.0528	0.537334	0.684549	0.233249	0.361557	0.0876929	0.561673
hsa-miR-1271-5p	0.527994	0.569077	4.7486	4.83157	4.64455	4.90026	0.944111	0.479003	0.623039	0.233262	0.361557	-0.133386	0.438327
hsa-miR-548z	1.95045e-20	8.47951e-19	6.2691	5.92779	6.27494	6.79452	1.26691	0.148136	0.272806	0.235503	0.363516	0.160388	0.438621
hsa-miR-423-5p	0.105814	0.138857	11.6904	11.6046	11.7644	11.5345	1.0613	0.388926	0.541874	0.239028	0.367431	0.116767	0.560864
hsa-miR-130a-3p	0.626782	0.665956	7.64088	7.81232	7.59583	7.85933	0.887953	0.216921	0.357056	0.241133	0.369141	-0.234631	0.439356
hsa-miR-148b-3p	0.0302015	0.0446457	5.67234	5.63318	5.8863	5.60412	1.02752	0.804182	0.87323	0.25219	0.38308	0.0538243	0.559247
hsa-miR-139-5p	0.219666	0.259984	8.74809	8.52924	8.59975	8.51961	1.16381	0.137568	0.258462	0.253308	0.38308	0.2407	0.5591
hsa-miR-128-3p	0.00401887	0.00736793	10.7966	10.884	10.7992	10.8682	0.94119	0.271819	0.414412	0.253327	0.38308	-0.172004	0.440973
hsa-miR-339-5p	0.490744	0.531995	6.65246	6.42561	6.60481	6.38856	1.17028	0.335736	0.482215	0.256342	0.38607	0.189877	0.558733
hsa-miR-548h-3p	1.92968e-20	8.47951e-19	6.26572	5.91824	6.27494	6.79452	1.27233	0.140155	0.260688	0.260528	0.390792	0.163518	0.441782
hsa-miR-15b-3p	5.16032e-05	0.000141909	9.40568	9.27332	9.54456	9.40501	1.09609	0.251629	0.391656	0.262731	0.391274	0.201258	0.557924
hsa-miR-6799-3p	5.15436e-14	4.70178e-13	3.95161	3.78553	4.11885	3.87344	1.12201	0.23433	0.374124	0.262953	0.391274	0.176048	0.557924
hsa-miR-450a-5p	1.63944e-09	7.8609e-09	4.04322	4.15202	4.10382	4.30256	0.927355	0.600549	0.730079	0.275283	0.407989	-0.0766991	0.443546
hsa-miR-505-5p	1.29172e-10	7.10446e-10	7.0231	6.89625	7.14032	6.88534	1.09191	0.268498	0.411035	0.285397	0.4213	0.191318	0.555278
hsa-miR-4433b-5p	0.193919	0.235202	6.49523	6.21935	6.40642	6.24472	1.21073	0.195919	0.338831	0.303092	0.445654	0.243414	0.553293
hsa-miR-766-3p	0.871129	0.875812	6.67314	6.61668	6.87359	6.58781	1.03991	0.644933	0.776424	0.304423	0.445848	0.0801994	0.553146
hsa-miR-6820-3p	9.52922e-05	0.000254566	4.03397	4.16339	4.09401	4.21351	0.914201	0.41206	0.563552	0.309822	0.451405	-0.152483	0.447442
hsa-miR-500a-3p	0.155283	0.193017	5.18188	5.34157	5.17092	5.35432	0.895214	0.255883	0.393633	0.31117	0.451405	-0.202135	0.447589
hsa-miR-148a-3p	0.161246	0.197725	5.14464	4.97561	5.34135	4.98958	1.12431	0.420202	0.566359	0.311858	0.451405	0.161593	0.552338
hsa-miR-210-3p	0.00953122	0.0157034	6.32903	6.15077	6.30697	6.12511	1.13152	0.256073	0.393633	0.318707	0.459531	0.200499	0.551602
hsa-miR-323b-3p	0.000367921	0.000860016	4.56488	4.8396	4.33509	5.07383	0.826607	0.295727	0.441809	0.322179	0.461961	-0.206333	0.448765
hsa-miR-3960	3.19338e-11	1.89575e-10	3.31337	3.14465	3.42707	3.23649	1.12406	0.523208	0.668843	0.322876	0.461961	0.115331	0.551161
hsa-miR-618	1.81792e-12	1.3075e-11	3.5775	3.86834	3.97243	3.90739	0.817427	0.283459	0.425189	0.329182	0.467587	-0.239641	0.4495
hsa-miR-181b-5p	0.158157	0.195216	7.99922	7.87587	8.02577	7.96111	1.08926	0.247958	0.38796	0.330495	0.467587	0.216999	0.550353
hsa-miR-10399-3p	0.00608335	0.0104847	6.69726	6.81471	6.65795	6.86184	0.921812	0.317079	0.458962	0.330579	0.467587	-0.186722	0.449647
hsa-miR-6808-3p	1.20176e-14	1.2485e-13	3.51405	3.32227	3.51888	3.40259	1.14217	0.221492	0.362973	0.353718	0.498421	0.179614	0.548001
hsa-miR-584-5p	0.000286514	0.000678205	8.56633	8.4356	8.64478	8.51961	1.09485	0.365261	0.517373	0.357302	0.501572	0.165022	0.547633
hsa-miR-378d	9.58553e-08	3.65815e-07	3.5976	3.41186	3.63897	3.45902	1.1374	0.281414	0.42383	0.362645	0.507157	0.171756	0.547118
hsa-miR-532-5p	8.57447e-07	2.91532e-06	10.4069	10.447	10.4618	10.5293	0.972604	0.592787	0.728369	0.379542	0.528801	-0.0767303	0.454572
hsa-miR-6804-3p	1.55114e-14	1.52665e-13	2.55055	2.42304	2.75705	2.56935	1.09241	0.587018	0.726582	0.382471	0.530893	0.109039	0.545207
hsa-miR-20b-5p	0.000228744	0.000548399	8.0896	7.94088	8.28487	8.06079	1.10859	0.407827	0.559822	0.384742	0.53206	0.147395	0.544987
hsa-miR-99b-5p	0.0193061	0.0298367	9.05833	9.19007	9.10697	9.25456	0.912724	0.39366	0.546423	0.387735	0.532495	-0.171705	0.455307
hsa-miR-320e	9.02863e-08	3.51741e-07	3.47642	3.27688	3.43841	3.39603	1.14834	0.315693	0.458741	0.38792	0.532495	0.175611	0.544693
hsa-miR-942-5p	0.72271	0.748735	11.2725	11.3516	11.1367	11.3522	0.946646	0.597975	0.729333	0.389826	0.533144	-0.114363	0.455528
hsa-miR-6747-3p	0.0873767	0.118402	4.73281	4.59154	4.61889	4.67077	1.10287	0.373877	0.524838	0.397364	0.541462	0.169945	0.543811
hsa-miR-193a-5p	0.482786	0.52642	5.95787	5.84693	5.97059	5.80475	1.07993	0.352837	0.502894	0.413421	0.561286	0.164589	0.54234
hsa-miR-200c-3p	0.000939727	0.00196173	3.83744	3.75631	4.0761	3.82888	1.05784	0.472063	0.616167	0.417494	0.564756	0.112891	0.541973
hsa-miR-451b	0.00108531	0.00223025	4.3648	4.13	4.24539	4.29554	1.17674	0.30422	0.452679	0.424066	0.570609	0.185761	0.541385
hsa-miR-12136	0.00258233	0.00495278	4.61366	4.35157	4.71122	4.37141	1.19921	0.238524	0.379193	0.424889	0.570609	0.255215	0.541311
hsa-miR-4508	0.812394	0.821176	5.91152	5.703	5.92096	5.61397	1.1555	0.46848	0.613643	0.432358	0.578551	0.131548	0.54065
hsa-miR-4804-3p	6.81283e-17	1.34105e-15	2.93628	2.84161	3.09613	3.25927	1.06782	0.587907	0.726582	0.439057	0.585409	0.0686662	0.459938
hsa-miR-1306-5p	0.0182328	0.0284127	9.5723	9.49749	9.66356	9.3491	1.05322	0.577218	0.720554	0.442241	0.586815	0.101137	0.539768
hsa-miR-10527-5p	0.00934985	0.0154728	4.68477	4.78018	4.78638	4.80859	0.936006	0.426245	0.570371	0.443266	0.586815	-0.135184	0.460306
hsa-miR-92b-3p	0.0607581	0.0857491	11.2578	11.3204	11.2614	11.4414	0.957504	0.666329	0.787749	0.448879	0.592138	-0.0769028	0.46082
hsa-miR-625-3p	0.412448	0.457732	5.27043	5.23715	5.28601	5.21828	1.02333	0.771823	0.861333	0.451775	0.593853	0.0508987	0.538959
hsa-miR-4326	4.46085e-20	1.51669e-18	4.5759	4.09195	4.94543	5.21828	1.39857	0.188953	0.330683	0.454146	0.594868	0.173955	0.461261
hsa-miR-3124-5p	2.9807e-16	4.64492e-15	4.17456	4.176	4.1839	4.29554	0.999001	0.990594	0.994241	0.456923	0.596405	-0.00163405	0.461482
hsa-miR-7706	8.10988e-16	1.04589e-14	4.91508	4.91363	5.01114	5.09135	1.00101	0.990794	0.994241	0.458648	0.596564	0.00152291	0.461629
hsa-miR-664b-3p	0.125409	0.160626	6.28999	6.40622	6.30645	6.38856	0.922598	0.415058	0.5642	0.464701	0.602331	-0.164465	0.462143
hsa-miR-1227-3p	0.000519788	0.00116408	7.23761	7.12525	7.13935	7.14032	1.08099	0.315611	0.458741	0.469039	0.605842	0.160281	0.537489
hsa-miR-501-5p	4.23289e-10	2.13933e-09	3.47978	3.55879	3.57315	3.70252	0.946707	0.660615	0.78514	0.47696	0.613942	-0.0729453	0.463173
hsa-miR-6879-3p	1.05452e-17	2.62927e-16	2.83723	2.52926	2.84476	2.81762	1.23796	0.0736914	0.16514	0.480485	0.614235	0.226495	0.536533
hsa-miR-6819-3p	2.46225e-11	1.50964e-10	3.63936	3.51413	3.85302	3.58946	1.09068	0.440804	0.583556	0.480491	0.614235	0.127066	0.536533
hsa-miR-11401	3.67823e-16	5.291e-15	2.88902	2.55195	3.89174	3.66534	1.26319	0.460554	0.605392	0.484461	0.61719	0.125919	0.536166
hsa-miR-378i	0.115546	0.150049	5.58506	5.69405	5.67212	5.66794	0.927241	0.402604	0.554699	0.492065	0.62262	-0.147637	0.464422
hsa-miR-6764-5p	1.03382e-11	6.78333e-11	2.85793	2.65396	2.8391	2.81762	1.15186	0.0403255	0.107921	0.492071	0.62262	0.229354	0.535578
hsa-miR-628-3p	0.790038	0.805106	5.06914	4.96613	5.04034	5.02394	1.07401	0.376099	0.525973	0.498356	0.628435	0.146149	0.535063
hsa-miR-1343-3p	5.38642e-17	1.11918e-15	2.76919	2.40307	2.78952	2.71104	1.28888	0.0497189	0.122486	0.50651	0.63656	0.244174	0.534402
hsa-miR-5684	7.83899e-13	6.10788e-12	2.74055	2.30882	2.82186	2.71562	1.34885	0.0873398	0.185659	0.518403	0.649313	0.239195	0.533446
hsa-miR-3187-3p	0.635133	0.672917	5.10893	5.06968	5.18875	5.04034	1.02758	0.745804	0.84585	0.527675	0.658708	0.0551813	0.532711
hsa-miR-139-3p	5.18287e-17	1.11918e-15	3.42495	3.36159	3.489	3.50197	1.0449	0.78939	0.871374	0.535145	0.6658	0.0563803	0.532123
hsa-miR-409-3p	0.00070327	0.00152036	6.21355	6.26903	6.16958	6.47262	0.962276	0.769702	0.861333	0.538896	0.667157	-0.049462	0.468171
hsa-miR-550a-3p	0.618326	0.658844	6.41798	6.45593	6.37913	6.47262	0.974033	0.763136	0.860263	0.539823	0.667157	-0.0562843	0.468245
hsa-miR-3940-3p	0.331797	0.376027	7.36959	7.40884	7.38653	7.40643	0.97316	0.839084	0.902137	0.543596	0.669595	-0.0409663	0.468539
hsa-miR-3173-5p	0.010607	0.0173608	7.29691	7.2028	7.23687	7.23641	1.06741	0.372885	0.524838	0.547364	0.66983	0.138318	0.531167
hsa-miR-378c	0.757021	0.777818	5.59964	5.66199	5.50317	5.64746	0.957701	0.648321	0.777477	0.547388	0.66983	-0.0723449	0.468833
hsa-miR-1260b	0.240611	0.282095	12.8673	12.8052	13.0988	12.8794	1.04396	0.649987	0.777477	0.55365	0.675271	0.0755066	0.530653
hsa-miR-125a-5p	0.781208	0.800471	8.45699	8.55076	8.36843	8.55998	0.937071	0.509111	0.653066	0.563531	0.682931	-0.135405	0.470082
hsa-miR-130b-3p	0.714627	0.742418	4.7688	4.85381	4.77755	4.85855	0.942778	0.570294	0.716721	0.563602	0.682931	-0.120353	0.470082
hsa-miR-5189-3p	9.90618e-22	9.26228e-20	5.13468	5.35423	5.76491	5.84253	0.858831	0.594972	0.728369	0.578084	0.698205	-0.101686	0.471185
hsa-miR-6881-3p	2.42017e-06	7.67071e-06	3.78052	3.68213	3.8498	3.72894	1.07057	0.415567	0.5642	0.583945	0.701002	0.124566	0.528374
hsa-miR-30e-3p	0.101123	0.13364	7.90015	7.95958	7.86688	7.94297	0.959649	0.595226	0.728369	0.584878	0.701002	-0.0709459	0.4717
hsa-miR-151b	0.39237	0.436745	11.2014	11.2714	11.2614	11.2614	0.952629	0.432318	0.576424	0.587437	0.701002	-0.126888	0.47192
hsa-miR-485-3p	3.03402e-12	2.14099e-11	3.39026	3.27044	3.15816	3.61961	1.08659	0.637707	0.770217	0.588839	0.701002	0.0629518	0.471994
hsa-miR-185-3p	5.77349e-16	7.71174e-15	4.71219	4.74453	4.67757	4.83468	0.977831	0.795385	0.87323	0.589822	0.701002	-0.0361038	0.472067
hsa-miR-6812-3p	1.56616e-15	1.83045e-14	3.46168	3.30011	3.41386	3.51228	1.1185	0.248211	0.38796	0.591789	0.7011	0.160512	0.527786
hsa-miR-3619-3p	3.01145e-14	2.8879e-13	2.9869	2.81069	3.03466	2.99737	1.12991	0.196284	0.338831	0.595726	0.703524	0.17692	0.527492
hsa-miR-579-5p	0.0299535	0.0444548	4.95322	5.00876	4.97788	5.06519	0.962235	0.652543	0.778032	0.606614	0.714115	-0.0778978	0.473317
hsa-miR-22-5p	0.0457902	0.0658675	6.63035	6.67994	6.51843	6.64184	0.966211	0.621219	0.752748	0.609586	0.71535	-0.0870858	0.473537
hsa-miR-18a-5p	0.000790484	0.00167029	4.32311	4.4621	4.23679	4.385	0.908151	0.564133	0.711381	0.618596	0.723641	-0.113134	0.474199
hsa-miR-330-3p	3.55512e-12	2.46225e-11	2.94061	3.01441	3.31621	3.05184	0.950131	0.725515	0.83976	0.621608	0.724885	-0.0828645	0.525581
hsa-miR-1226-3p	0.386915	0.431959	6.7873	6.7225	6.76352	6.74856	1.04594	0.585722	0.726582	0.631678	0.734325	0.104398	0.524846
hsa-miR-6833-3p	0.0163336	0.0258846	5.9562	5.89888	5.88064	5.93212	1.04053	0.546287	0.693579	0.639796	0.739144	0.0963612	0.524258
hsa-miR-362-5p	0.0132442	0.021443	6.4587	6.52328	6.46271	6.49212	0.956223	0.576183	0.720554	0.639797	0.739144	-0.0984401	0.475742
hsa-miR-93-3p	0.0740021	0.102507	7.33979	7.34063	7.38571	7.31135	0.999422	0.994241	0.994241	0.666457	0.766404	-0.00128096	0.522346
hsa-miR-6741-3p	5.87666e-12	3.99613e-11	3.65413	3.50385	3.66504	3.53579	1.10979	0.40214	0.554699	0.667513	0.766404	0.127629	0.522273
hsa-miR-1255b-5p	6.20021e-07	2.20846e-06	4.42894	4.43394	4.46152	4.52878	0.996543	0.967982	0.989257	0.669581	0.766413	-0.00637987	0.477874
hsa-miR-6766-3p	3.17521e-16	4.75011e-15	4.47135	4.4536	4.43664	4.47127	1.01238	0.89543	0.935674	0.671654	0.766428	0.0204623	0.478021
hsa-miR-22-3p	0.000408148	0.000948121	14.744	14.6978	14.8138	14.8138	1.03259	0.674542	0.793237	0.674426	0.767236	0.0879187	0.521611
hsa-miR-328-3p	0.0402715	0.0586053	9.97379	10.0583	10.0604	10.0604	0.943104	0.552984	0.699694	0.687132	0.779308	-0.121307	0.479124
hsa-miR-127-3p	0.000194282	0.000487662	5.53566	5.38661	5.51624	5.48355	1.10884	0.449606	0.593097	0.691477	0.780666	0.12833	0.520582
hsa-miR-6859-3p	1.61927e-12	1.18746e-11	4.14339	4.16969	4.0761	4.31673	0.981934	0.886526	0.935674	0.692527	0.780666	-0.0257369	0.479491
hsa-miR-1260a	0.0416634	0.0603957	12.84	12.7814	12.9898	12.8794	1.04151	0.667045	0.787749	0.69959	0.786246	0.0710717	0.519994
hsa-miR-378a-3p	0.268915	0.30851	10.887	10.9033	10.8337	10.9472	0.988768	0.883692	0.935674	0.703923	0.787744	-0.0235017	0.4803
hsa-miR-1287-5p	0.18583	0.226385	5.25089	5.31307	5.23065	5.32054	0.957815	0.726889	0.83976	0.706219	0.787744	-0.0601612	0.480447
hsa-miR-140-5p	0.00601594	0.0104165	4.85155	4.92684	5.02789	5.10844	0.94915	0.708474	0.826182	0.707279	0.787744	-0.0688049	0.48052
hsa-miR-542-5p	2.55372e-09	1.20897e-08	5.81177	5.81792	5.77727	5.87134	0.995748	0.955889	0.985015	0.709393	0.787744	-0.00864241	0.480667
hsa-miR-29a-3p	6.42647e-12	4.29196e-11	7.47621	7.51359	7.45592	7.49327	0.974425	0.705735	0.825577	0.716797	0.788934	-0.0524127	0.481182
hsa-miR-365a-3p	0.667811	0.70554	4.97841	4.97943	5.07812	4.97408	0.999292	0.991601	0.994241	0.717877	0.788934	-0.00188168	0.518744
hsa-miR-365b-3p	0.689109	0.717902	4.97841	4.97988	5.07812	4.97408	0.998986	0.987967	0.994241	0.717877	0.788934	-0.00269777	0.518744
hsa-miR-204-5p	1.46837e-06	4.85993e-06	3.81678	3.83601	4.09839	3.99925	0.986762	0.931901	0.971057	0.718948	0.788934	-0.0134998	0.481329
hsa-miR-491-5p	0.457258	0.502984	5.44735	5.43618	5.6033	5.4569	1.00777	0.894477	0.935674	0.739247	0.808803	0.0209324	0.517274
hsa-miR-7109-3p	2.07148e-10	1.07602e-09	3.18078	3.11267	3.33125	3.16909	1.04834	0.675957	0.793237	0.741403	0.808803	0.0718245	0.517127
hsa-miR-425-3p	0.0195111	0.0299292	9.14062	9.121	9.20267	9.15011	1.01369	0.800315	0.87323	0.759585	0.826215	0.0411219	0.515878
hsa-miR-652-3p	0.00178173	0.00348883	14.5483	14.5353	14.4838	14.6538	1.00902	0.888712	0.935674	0.780362	0.843927	0.0320914	0.485666
hsa-miR-6775-3p	0.0111374	0.0181104	3.87456	3.93878	4.05577	3.88081	0.956461	0.736291	0.845371	0.780405	0.843927	-0.0726583	0.514481
hsa-miR-320a-3p	0.167665	0.204924	12.8541	12.8627	12.818	12.8794	0.994065	0.939156	0.973337	0.792187	0.854185	-0.0107801	0.486328
hsa-miR-28-3p	0.151907	0.190011	7.15547	7.16334	7.07692	7.19996	0.994562	0.939323	0.973337	0.795716	0.855414	-0.0146006	0.486548
hsa-miR-3158-3p	0.0172484	0.0272191	4.98588	4.95589	4.96188	4.87452	1.02101	0.842224	0.902903	0.797926	0.855414	0.0275762	0.513305
hsa-miR-6836-5p	3.52308e-11	2.02713e-10	2.86953	2.78252	2.96386	2.95652	1.06216	0.492386	0.635999	0.807827	0.863539	0.0965789	0.512643
hsa-miR-574-3p	0.021808	0.0331552	10.2715	10.2757	10.333	10.2654	0.997127	0.965329	0.989257	0.813244	0.866811	-0.00643652	0.512276
hsa-miR-6882-3p	5.99251e-13	4.76851e-12	2.97191	2.98455	3.18299	3.20033	0.991276	0.950606	0.982293	0.815548	0.866811	-0.0111104	0.512129
hsa-miR-1296-5p	0.539407	0.579707	5.16407	5.21505	5.13152	5.17239	0.965279	0.729861	0.840582	0.826612	0.876067	-0.0648396	0.488606
hsa-miR-146a-5p	0.736963	0.759296	8.33856	8.3553	8.30431	8.34559	0.988462	0.894206	0.935674	0.85327	0.901751	-0.023903	0.50963
hsa-let-7i-3p	0.19504	0.235306	6.89935	6.95574	7.01075	6.99927	0.961667	0.501076	0.644983	0.859985	0.906073	-0.121715	0.490812
hsa-miR-3130-5p	2.20442e-07	8.1629e-07	5.49605	5.44767	5.54785	5.57497	1.03411	0.743956	0.84585	0.86223	0.906073	0.0568949	0.509041
hsa-miR-106b-5p	0.0327982	0.0479161	6.42674	6.42062	6.4055	6.42245	1.00425	0.972847	0.991504	0.865586	0.907036	0.00670208	0.491179
hsa-miR-28-5p	0.688762	0.717902	6.78207	6.75494	6.74336	6.76849	1.01898	0.788559	0.871374	0.871179	0.910333	0.0489762	0.508453
hsa-miR-330-5p	0.205403	0.245433	7.04472	7.0429	6.94947	6.99927	1.00126	0.988231	0.994241	0.880144	0.917125	0.00305316	0.492135
hsa-miR-1270	8.50767e-15	9.09105e-14	4.78714	4.75209	4.80501	4.82522	1.0246	0.817979	0.884559	0.89251	0.927413	0.0340723	0.507057
hsa-miR-7977	0.0246861	0.0373789	8.4818	8.51407	8.5398	8.55998	0.977879	0.805155	0.87323	0.918404	0.951661	-0.0552749	0.494634
hsa-miR-937-3p	1.83367e-13	1.55862e-12	3.06252	3.03571	3.07557	3.20685	1.01876	0.868257	0.925477	0.926336	0.957214	0.0242181	0.495148
hsa-miR-25-3p	4.87801e-08	1.98302e-07	15.4591	15.4814	15.551	15.551	0.984665	0.744466	0.84585	0.938859	0.965869	-0.0431	0.503969
hsa-miR-505-3p	0.802909	0.813788	6.14748	6.17461	6.235	6.18483	0.981373	0.803004	0.87323	0.939905	0.965869	-0.0482875	0.496031
hsa-miR-331-3p	0.000216835	0.000530042	6.87558	6.91547	6.74809	6.73816	0.972728	0.777485	0.863356	0.951228	0.974812	-0.0482776	0.503234
hsa-miR-1236-3p	8.40363e-13	6.4142e-12	2.75947	2.79085	2.97127	3.00731	0.978485	0.878055	0.933247	0.955761	0.976767	-0.0276064	0.50294
hsa-miR-1468-5p	0.455864	0.50293	5.60674	5.61258	5.64895	5.63874	0.995963	0.964381	0.989257	0.961428	0.979866	-0.00856847	0.502573
hsa-miR-1234-3p	1.34738e-15	1.62555e-14	3.74989	3.7175	3.83706	3.77039	1.0227	0.858726	0.917949	0.964829	0.980646	0.0257814	0.502352
hsa-miR-424-5p	0.203803	0.244302	6.1642	6.15835	6.36877	6.16641	1.00406	0.979862	0.994241	0.972767	0.98602	0.00450175	0.501838
hsa-miR-629-3p	0.513245	0.554779	5.49692	5.53146	5.58462	5.52062	0.97634	0.766152	0.861053	0.981843	0.992515	-0.055421	0.49875
hsa-miR-132-5p	0.00106904	0.00220895	5.07211	5.03775	5.13034	5.13844	1.02411	0.7972	0.87323	0.988651	0.996689	0.0438365	0.499191
hsa-miR-149-5p	0.3338	0.376027	4.25056	4.19983	4.09152	4.25912	1.03579	0.773348	0.861333	0.992056	0.997418	0.0476968	0.500588
hsa-miR-324-5p	0.00325656	0.00608976	8.14709	8.18696	8.17391	8.10009	0.972744	0.721258	0.838462	0.998865	0.998865	-0.0624026	0.499853
hsa-miR-3074-5p	1.54822e-07	5.79036e-07	4.06338	4.02937	4.1268	4.1018	1.02385	0.751051	0.849212	0.998865	0.998865	0.0502267	0.499853
hsa-miR-451a	1.44136e-31	5.39068e-29	22.6276	22.6091	22.6276	22.6276	1.01292	1	1	1	1	0.0821453	0.502793
hsa-miR-92a-3p	5.44936e-26	1.01903e-23	19.3118	19.1337	19.3118	19.3118	1.13144	1	1	1	1	0.376851	0.578212
